# Supplementary material for: Crystallography relevant to Mars and Galilean icy moons: crystal behavior of kieserite-type monohydrate sulfates at extraterrestrial conditions down to 15 K
Source: IUCrJ. 2022 Jan 11;9(Pt 2):194–203. doi: 10.1107/S2052252521012720 (PMC8895014; doi:10.1107/S2052252521012720)
Supplement: Supplementary file 1 [file m-09-00194-sup1.cif]

data_publication_text
#==============================================================================

# PROCESSING SUMMARY (IUCr Office Use Only)

_journal_date_recd_electronic      2021-10-13
_journal_date_to_coeditor         ?
_journal_date_from_coeditor       ?
_journal_date_accepted     ?
_journal_date_printers_first      ?
_journal_date_printers_final      ?
_journal_date_proofs_out          ?
_journal_date_proofs_in           ?
_journal_coeditor_name            ?
_journal_coeditor_code      LT5044
_journal_coeditor_notes
; ?
;
_journal_paper_category      FA
_journal_techeditor_code      ?
_iucr_compatibility_tag          ACTA95
_journal_techeditor_notes  
;
;
_journal_coden_ASTM               ?
_journal_name_full                ?
_journal_year                     ?
_journal_volume                   ?
_journal_issue                    ?
_journal_page_first               ?
_journal_page_last                ?
_journal_suppl_publ_number        ?
_journal_suppl_publ_pages         ?

#==============================================================================

_publ_requested_journal          IUCrJ
_publ_section_title
;The low-temperature crystallography and thermal expansion
of kieserite-type sulfates down to 15 Kelvin
;
_publ_contact_author_name        'Manfred Wildner'
_publ_contact_author_address     
;Department of Mineralogy and Crystallography,
University of Vienna, Althanstra\&se 14, A-1090 Wien, Austria'
;
_publ_contact_author_email       manfred.wildner@univie.ac.at
loop_
_publ_author_name
_publ_author_address
'Manfred Wildner'
;Department of Mineralogy and Crystallography,
University of Vienna, Althanstrasse 14, A-1090 Wien, Austria'
;
'Zakharov, Boris A.'
;Boreskov Institute of Catalysis, Siberian Branch of the Russian Academy
of Sciences, Lavrentieva Avenue 5, Novosibirsk 630090, Russian Federation &
Novosibirsk State University, Pirogova Street 2, Novosibirsk 630090,
Russian Federation
;
'Bogdanov, Nikita E.'
;Boreskov Institute of Catalysis, Siberian Branch of the Russian Academy
of Sciences, Lavrentieva Avenue 5, Novosibirsk 630090, Russian Federation &
Novosibirsk State University, Pirogova Street 2, Novosibirsk 630090,
Russian Federation
;
'Talla, Dominik'
;Department of Mineralogy and Crystallography,
University of Vienna, Althanstrasse 14, A-1090 Wien, Austria'
;
'Boldyreva, Elena V.'
;Boreskov Institute of Catalysis, Siberian Branch of the Russian Academy
of Sciences, Lavrentieva Avenue 5, Novosibirsk 630090, Russian Federation &
Novosibirsk State University, Pirogova Street 2, Novosibirsk 630090,
Russian Federation
;
'Miletich, Ronald'
;Department of Mineralogy and Crystallography,
University of Vienna, Althanstrasse 14, A-1090 Wien, Austria'
;


############################################################################
##########                    MgSO4.H2O at 15K                    ##########
############################################################################

data_MgSO4H2O_He_15K
 
_audit_creation_method            'SHELXL-2017/1'
_shelx_SHELXL_version_number      '2017/1'
_chemical_name_systematic         ?
_chemical_name_common             ?
_chemical_melting_point           ?
_chemical_formula_moiety          ?
_chemical_formula_sum
 'H2 Mg O5 S' 
_chemical_formula_weight          138.39

loop_
 _atom_type_symbol
 _atom_type_description
 _atom_type_scat_dispersion_real
 _atom_type_scat_dispersion_imag
 _atom_type_scat_source
 'O'  'O'   0.0106   0.0060
 'International Tables Vol C Tables 4.2.6.8 and 6.1.1.4'
 'H'  'H'   0.0000   0.0000
 'International Tables Vol C Tables 4.2.6.8 and 6.1.1.4'
 'S'  'S'   0.1246   0.1234
 'International Tables Vol C Tables 4.2.6.8 and 6.1.1.4'
 'Mg'  'Mg'   0.0486   0.0363
 'International Tables Vol C Tables 4.2.6.8 and 6.1.1.4'
 
_space_group_crystal_system       monoclinic
_space_group_IT_number            15
_space_group_name_H-M_alt         'C 2/c'
_space_group_name_Hall            '-C 2yc'
 
_shelx_space_group_comment
;
The symmetry employed for this shelxl refinement is uniquely defined
by the following loop, which should always be used as a source of
symmetry information in preference to the above space-group names.
They are only intended as comments.
;
 
loop_
 _space_group_symop_operation_xyz
 'x, y, z'
 '-x, y, -z+1/2'
 'x+1/2, y+1/2, z'
 '-x+1/2, y+1/2, -z+1/2'
 '-x, -y, -z'
 'x, -y, z-1/2'
 '-x+1/2, -y+1/2, -z'
 'x+1/2, -y+1/2, z-1/2'
 
_cell_length_a                    6.8611(6)
_cell_length_b                    7.6716(6)
_cell_length_c                    7.6014(7)
_cell_angle_alpha                 90
_cell_angle_beta                  117.787(12)
_cell_angle_gamma                 90
_cell_volume                      353.97(6)
_cell_formula_units_Z             4
_cell_measurement_temperature     15(2)
_cell_measurement_reflns_used     ?
_cell_measurement_theta_min       ?
_cell_measurement_theta_max       ?
 
_exptl_crystal_description        ?
_exptl_crystal_colour             ?
_exptl_crystal_density_meas       ?
_exptl_crystal_density_method     ?
_exptl_crystal_density_diffrn     2.597          
_exptl_crystal_F_000              280
_exptl_transmission_factor_min    ?
_exptl_transmission_factor_max    ?
_exptl_crystal_size_max           0.380
_exptl_crystal_size_mid           0.300
_exptl_crystal_size_min           0.060
_exptl_absorpt_coefficient_mu     0.973
_shelx_estimated_absorpt_T_min    0.709
_shelx_estimated_absorpt_T_max    0.944
_exptl_absorpt_correction_type    ?
_exptl_absorpt_correction_T_min   ?
_exptl_absorpt_correction_T_max   ?
_exptl_absorpt_process_details    ?
_exptl_absorpt_special_details    ?
_diffrn_ambient_temperature       15(2)
_diffrn_radiation_wavelength      0.71073
_diffrn_radiation_type            MoK\a
_diffrn_source                    ?
_diffrn_measurement_device_type   ?
_diffrn_measurement_method        ?
_diffrn_detector_area_resol_mean  ?
_diffrn_reflns_number             1215
_diffrn_reflns_av_unetI/netI      0.0270
_diffrn_reflns_av_R_equivalents   0.0230
_diffrn_reflns_limit_h_min        -7
_diffrn_reflns_limit_h_max        9
_diffrn_reflns_limit_k_min        -8
_diffrn_reflns_limit_k_max        9
_diffrn_reflns_limit_l_min        -9
_diffrn_reflns_limit_l_max        8
_diffrn_reflns_theta_min          4.246
_diffrn_reflns_theta_max          29.185
_diffrn_reflns_theta_full         25.242
_diffrn_measured_fraction_theta_max   0.874
_diffrn_measured_fraction_theta_full  0.991
_diffrn_reflns_Laue_measured_fraction_max    0.874
_diffrn_reflns_Laue_measured_fraction_full   0.991
_diffrn_reflns_point_group_measured_fraction_max   0.874
_diffrn_reflns_point_group_measured_fraction_full  0.991
_reflns_number_total              422
_reflns_number_gt                 381
_reflns_threshold_expression      'I > 2\s(I)'
_reflns_Friedel_coverage          0.000
_reflns_Friedel_fraction_max      .
_reflns_Friedel_fraction_full     .
 
_reflns_special_details
;
 Reflections were merged by SHELXL according to the crystal
 class for the calculation of statistics and refinement.
 
 _reflns_Friedel_fraction is defined as the number of unique
 Friedel pairs measured divided by the number that would be
 possible theoretically, ignoring centric projections and
 systematic absences.
;
 
_computing_data_collection        ?
_computing_cell_refinement        ?
_computing_data_reduction         ?
_computing_structure_solution     ?
_computing_structure_refinement 'SHELXL-2017/1 (Sheldrick, 2017)'
_computing_molecular_graphics     ?
_computing_publication_material   ?
_refine_special_details           ?
_refine_ls_structure_factor_coef  Fsqd
_refine_ls_matrix_type            full
_refine_ls_weighting_scheme       calc
_refine_ls_weighting_details
'w=1/[\s^2^(Fo^2^)+(0.0260P)^2^+0.4700P] where P=(Fo^2^+2Fc^2^)/3'
_atom_sites_solution_primary      ?
_atom_sites_solution_secondary    ?
_atom_sites_solution_hydrogens    difmap
_refine_ls_hydrogen_treatment     refall
_refine_ls_extinction_method      'SHELXL-2017/1 (Sheldrick 2017)'
_refine_ls_extinction_coef        0.077(5)
_refine_ls_extinction_expression
 'Fc^*^=kFc[1+0.001xFc^2^\l^3^/sin(2\q)]^-1/4^'
_refine_ls_number_reflns          422
_refine_ls_number_parameters      40
_refine_ls_number_restraints      0
_refine_ls_R_factor_all           0.0266
_refine_ls_R_factor_gt            0.0230
_refine_ls_wR_factor_ref          0.0577
_refine_ls_wR_factor_gt           0.0547
_refine_ls_goodness_of_fit_ref    1.112
_refine_ls_restrained_S_all       1.112
_refine_ls_shift/su_max           0.000
_refine_ls_shift/su_mean          0.000
 
loop_
 _atom_site_label
 _atom_site_type_symbol
 _atom_site_fract_x
 _atom_site_fract_y
 _atom_site_fract_z
 _atom_site_U_iso_or_equiv
 _atom_site_adp_type
 _atom_site_occupancy
 _atom_site_site_symmetry_order  
 _atom_site_calc_flag
 _atom_site_refinement_flags_posn
 _atom_site_refinement_flags_adp
 _atom_site_refinement_flags_occupancy
 _atom_site_disorder_assembly
 _atom_site_disorder_group
Mg Mg 0.000000 0.500000 0.000000 0.0038(3) Uani 1 2 d S . P . .
S S 0.000000 0.15743(8) 0.250000 0.0030(2) Uani 1 2 d S T P . .
O1 O 0.17523(19) 0.04823(17) 0.39724(17) 0.0049(3) Uani 1 1 d . . . . .
O2 O 0.09598(19) 0.27005(17) 0.15141(18) 0.0048(3) Uani 1 1 d . . . . .
O3 O 0.000000 0.6334(3) 0.250000 0.0049(4) Uani 1 2 d S T P . .
H H 0.101(4) 0.700(4) 0.288(4) 0.021(7) Uiso 1 1 d . . . . .
 
loop_
 _atom_site_aniso_label
 _atom_site_aniso_U_11
 _atom_site_aniso_U_22
 _atom_site_aniso_U_33
 _atom_site_aniso_U_23
 _atom_site_aniso_U_13
 _atom_site_aniso_U_12
Mg 0.0035(4) 0.0038(5) 0.0049(4) 0.0005(3) 0.0025(3) 0.0000(3)
S 0.0030(3) 0.0029(4) 0.0037(3) 0.000 0.0022(2) 0.000
O1 0.0040(6) 0.0042(7) 0.0062(6) 0.0011(5) 0.0022(5) 0.0010(5)
O2 0.0042(6) 0.0041(7) 0.0069(6) 0.0012(5) 0.0034(5) 0.0000(5)
O3 0.0037(9) 0.0040(9) 0.0065(9) 0.000 0.0020(7) 0.000
 
_geom_special_details
;
 All esds (except the esd in the dihedral angle between two l.s. planes)
 are estimated using the full covariance matrix.  The cell esds are taken
 into account individually in the estimation of esds in distances, angles
 and torsion angles; correlations between esds in cell parameters are only
 used when they are defined by crystal symmetry.  An approximate (isotropic)
 treatment of cell esds is used for estimating esds involving l.s. planes.
;
 
loop_
 _geom_bond_atom_site_label_1
 _geom_bond_atom_site_label_2
 _geom_bond_distance
 _geom_bond_site_symmetry_2
 _geom_bond_publ_flag
Mg O1 2.0223(12) 8_455 ?
Mg O1 2.0223(12) 4 ?
Mg O2 2.0405(13) 5_565 ?
Mg O2 2.0405(13) . ?
Mg O3 2.1583(9) . ?
Mg O3 2.1583(9) 5_565 ?
Mg O2 3.4855(13) 8_455 ?
Mg O2 3.4855(13) 4 ?
Mg O2 3.4920(12) 6_565 ?
Mg O2 3.4920(12) 2 ?
Mg O1 3.8656(13) 6_565 ?
Mg O1 3.8656(13) 2 ?
S O1 1.4647(13) 2 ?
S O1 1.4647(13) . ?
S O2 1.4838(12) . ?
S O2 1.4839(12) 2 ?
O1 O2 2.3950(17) . ?
O1 O1 2.403(2) 2 ?
O1 O2 2.4194(17) 2 ?
O1 O2 2.7743(17) 4_545 ?
O1 O3 2.9199(16) 7_556 ?
O1 O2 2.9681(17) 8_556 ?
O1 O3 2.9950(13) 3_545 ?
O1 O2 3.3121(18) 6_556 ?
O1 O2 3.3402(18) 7_556 ?
O1 O3 3.402(2) 1_545 ?
O2 O2 2.413(2) 2 ?
O2 O3 2.7218(14) 3_545 ?
O2 O3 2.9016(13) 5_565 ?
O2 O3 3.037(2) . ?
O3 H 0.80(3) . ?
O3 H 0.80(3) 2 ?
 
loop_
 _geom_angle_atom_site_label_1
 _geom_angle_atom_site_label_2
 _geom_angle_atom_site_label_3
 _geom_angle
 _geom_angle_site_symmetry_1
 _geom_angle_site_symmetry_3
 _geom_angle_publ_flag
O1 Mg O1 180.0 8_455 4 ?
O1 Mg O2 86.13(5) 8_455 5_565 ?
O1 Mg O2 93.87(5) 4 5_565 ?
O1 Mg O2 93.87(5) 8_455 . ?
O1 Mg O2 86.13(5) 4 . ?
O2 Mg O2 180.0 5_565 . ?
O1 Mg O3 88.54(4) 8_455 . ?
O1 Mg O3 91.46(4) 4 . ?
O2 Mg O3 87.38(6) 5_565 . ?
O2 Mg O3 92.62(6) . . ?
O1 Mg O3 91.46(4) 8_455 5_565 ?
O1 Mg O3 88.54(4) 4 5_565 ?
O2 Mg O3 92.62(6) 5_565 5_565 ?
O2 Mg O3 87.38(6) . 5_565 ?
O3 Mg O3 180.0 . 5_565 ?
O1 Mg O2 41.84(4) 8_455 8_455 ?
O1 Mg O2 138.16(4) 4 8_455 ?
O2 Mg O2 98.74(2) 5_565 8_455 ?
O2 Mg O2 81.26(2) . 8_455 ?
O3 Mg O2 128.66(3) . 8_455 ?
O3 Mg O2 51.34(3) 5_565 8_455 ?
O1 Mg O2 138.16(4) 8_455 4 ?
O1 Mg O2 41.84(4) 4 4 ?
O2 Mg O2 81.26(2) 5_565 4 ?
O2 Mg O2 98.74(2) . 4 ?
O3 Mg O2 51.34(3) . 4 ?
O3 Mg O2 128.66(3) 5_565 4 ?
O2 Mg O2 180.0 8_455 4 ?
O1 Mg O2 111.28(4) 8_455 6_565 ?
O1 Mg O2 68.72(4) 4 6_565 ?
O2 Mg O2 42.33(4) 5_565 6_565 ?
O2 Mg O2 137.67(4) . 6_565 ?
O3 Mg O2 120.40(5) . 6_565 ?
O3 Mg O2 59.60(5) 5_565 6_565 ?
O2 Mg O2 95.04(3) 8_455 6_565 ?
O2 Mg O2 84.96(3) 4 6_565 ?
O1 Mg O2 68.72(4) 8_455 2 ?
O1 Mg O2 111.28(4) 4 2 ?
O2 Mg O2 137.67(4) 5_565 2 ?
O2 Mg O2 42.33(4) . 2 ?
O3 Mg O2 59.60(5) . 2 ?
O3 Mg O2 120.40(5) 5_565 2 ?
O2 Mg O2 84.96(3) 8_455 2 ?
O2 Mg O2 95.04(3) 4 2 ?
O2 Mg O2 180.0 6_565 2 ?
O1 Mg O1 118.46(5) 8_455 6_565 ?
O1 Mg O1 61.54(5) 4 6_565 ?
O2 Mg O1 32.85(4) 5_565 6_565 ?
O2 Mg O1 147.15(4) . 6_565 ?
O3 Mg O1 83.14(5) . 6_565 ?
O3 Mg O1 96.86(5) 5_565 6_565 ?
O2 Mg O1 126.25(3) 8_455 6_565 ?
O2 Mg O1 53.75(3) 4 6_565 ?
O2 Mg O1 37.56(3) 6_565 6_565 ?
O2 Mg O1 142.44(3) 2 6_565 ?
O1 Mg O1 61.54(5) 8_455 2 ?
O1 Mg O1 118.46(5) 4 2 ?
O2 Mg O1 147.15(4) 5_565 2 ?
O2 Mg O1 32.85(4) . 2 ?
O3 Mg O1 96.86(5) . 2 ?
O3 Mg O1 83.14(5) 5_565 2 ?
O2 Mg O1 53.75(3) 8_455 2 ?
O2 Mg O1 126.25(3) 4 2 ?
O2 Mg O1 142.44(3) 6_565 2 ?
O2 Mg O1 37.56(3) 2 2 ?
O1 Mg O1 180.0 6_565 2 ?
O1 S O1 110.23(11) 2 . ?
O1 S O2 110.27(6) 2 . ?
O1 S O2 108.63(7) . . ?
O1 S O2 108.63(6) 2 2 ?
O1 S O2 110.27(6) . 2 ?
O2 S O2 108.78(10) . 2 ?
S O1 Mg 139.81(8) . 4_545 ?
S O1 O2 35.95(4) . . ?
Mg O1 O2 103.88(6) 4_545 . ?
S O1 O1 34.88(5) . 2 ?
Mg O1 O1 143.48(8) 4_545 2 ?
O2 O1 O1 60.56(5) . 2 ?
S O1 O2 35.12(4) . 2 ?
Mg O1 O2 144.90(7) 4_545 2 ?
O2 O1 O2 60.15(6) . 2 ?
O1 O1 O2 59.56(5) 2 2 ?
S O1 O2 130.69(7) . 4_545 ?
Mg O1 O2 47.21(4) 4_545 4_545 ?
O2 O1 O2 112.29(5) . 4_545 ?
O1 O1 O2 104.98(5) 2 4_545 ?
O2 O1 O2 164.44(8) 2 4_545 ?
S O1 O3 167.91(7) . 7_556 ?
Mg O1 O3 47.64(3) 4_545 7_556 ?
O2 O1 O3 148.65(6) . 7_556 ?
O1 O1 O3 149.24(5) 2 7_556 ?
O2 O1 O3 132.79(6) 2 7_556 ?
O2 O1 O3 61.21(4) 4_545 7_556 ?
S O1 O2 115.57(7) . 8_556 ?
Mg O1 O2 43.31(4) 4_545 8_556 ?
O2 O1 O2 88.41(5) . 8_556 ?
O1 O1 O2 148.60(5) 2 8_556 ?
O2 O1 O2 102.39(5) 2 8_556 ?
O2 O1 O2 90.52(5) 4_545 8_556 ?
O3 O1 O2 62.10(5) 7_556 8_556 ?
S O1 O3 94.49(6) . 3_545 ?
Mg O1 O3 46.09(3) 4_545 3_545 ?
O2 O1 O3 59.42(5) . 3_545 ?
O1 O1 O3 104.33(6) 2 3_545 ?
O2 O1 O3 116.27(6) 2 3_545 ?
O2 O1 O3 63.40(5) 4_545 3_545 ?
O3 O1 O3 93.73(4) 7_556 3_545 ?
O2 O1 O3 58.23(4) 8_556 3_545 ?
S O1 O2 124.60(7) . 6_556 ?
Mg O1 O2 95.21(5) 4_545 6_556 ?
O2 O1 O2 159.99(7) . 6_556 ?
O1 O1 O2 100.27(5) 2 6_556 ?
O2 O1 O2 106.50(5) 2 6_556 ?
O2 O1 O2 76.56(5) 4_545 6_556 ?
O3 O1 O2 51.32(4) 7_556 6_556 ?
O2 O1 O2 109.93(5) 8_556 6_556 ?
O3 O1 O2 137.04(6) 3_545 6_556 ?
S O1 O2 111.81(7) . 7_556 ?
Mg O1 O2 76.94(4) 4_545 7_556 ?
O2 O1 O2 109.38(5) . 7_556 ?
O1 O1 O2 138.06(6) 2 7_556 ?
O2 O1 O2 79.81(4) 2 7_556 ?
O2 O1 O2 115.71(6) 4_545 7_556 ?
O3 O1 O2 57.58(5) 7_556 7_556 ?
O2 O1 O2 44.49(4) 8_556 7_556 ?
O3 O1 O2 102.56(4) 3_545 7_556 ?
O2 O1 O2 80.50(3) 6_556 7_556 ?
S O1 O3 104.20(6) . 1_545 ?
Mg O1 O3 96.47(5) 4_545 1_545 ?
O2 O1 O3 119.42(5) . 1_545 ?
O1 O1 O3 69.32(2) 2 1_545 ?
O2 O1 O3 118.62(5) 2 1_545 ?
O2 O1 O3 51.07(3) 4_545 1_545 ?
O3 O1 O3 81.78(4) 7_556 1_545 ?
O2 O1 O3 137.81(5) 8_556 1_545 ?
O3 O1 O3 106.95(5) 3_545 1_545 ?
O2 O1 O3 51.19(3) 6_556 1_545 ?
O2 O1 O3 130.78(5) 7_556 1_545 ?
S O2 Mg 133.30(7) . . ?
S O2 O1 35.42(4) . . ?
Mg O2 O1 161.91(7) . . ?
S O2 O2 35.61(5) . 2 ?
Mg O2 O2 102.96(4) . 2 ?
O1 O2 O2 60.43(5) . 2 ?
S O2 O1 34.60(4) . 2 ?
Mg O2 O1 119.93(6) . 2 ?
O1 O2 O1 59.88(6) . 2 ?
O2 O2 O1 59.42(4) 2 2 ?
S O2 O3 105.75(7) . 3_545 ?
Mg O2 O3 120.51(6) . 3_545 ?
O1 O2 O3 71.33(5) . 3_545 ?
O2 O2 O3 127.57(7) 2 3_545 ?
O1 O2 O3 112.53(7) 2 3_545 ?
S O2 O1 157.99(8) . 4 ?
Mg O2 O1 46.66(4) . 4 ?
O1 O2 O1 135.55(5) . 4 ?
O2 O2 O1 126.12(4) 2 4 ?
O1 O2 O1 164.44(8) 2 4 ?
O3 O2 O1 76.47(5) 3_545 4 ?
S O2 O3 138.00(7) . 5_565 ?
Mg O2 O3 47.99(4) . 5_565 ?
O1 O2 O3 149.27(7) . 5_565 ?
O2 O2 O3 136.99(7) 2 5_565 ?
O1 O2 O3 103.74(6) 2 5_565 ?
O3 O2 O3 95.20(4) 3_545 5_565 ?
O1 O2 O3 61.87(5) 4 5_565 ?
S O2 O1 94.37(6) . 8_455 ?
Mg O2 O1 42.83(3) . 8_455 ?
O1 O2 O1 129.77(7) . 8_455 ?
O2 O2 O1 75.96(5) 2 8_455 ?
O1 O2 O1 77.61(5) 2 8_455 ?
O3 O2 O1 156.46(5) 3_545 8_455 ?
O1 O2 O1 89.49(5) 4 8_455 ?
O3 O2 O1 61.35(4) 5_565 8_455 ?
S O2 O3 102.21(6) . . ?
Mg O2 O3 45.23(3) . . ?
O1 O2 O3 117.13(5) . . ?
O2 O2 O3 66.60(3) 2 . ?
O1 O2 O3 116.33(5) 2 . ?
O3 O2 O3 126.56(6) 3_545 . ?
O1 O2 O3 61.85(4) 4 . ?
O3 O2 O3 93.22(4) 5_565 . ?
O1 O2 O3 58.17(3) 8_455 . ?
S O2 O1 95.60(6) . 6 ?
Mg O2 O1 113.95(5) . 6 ?
O1 O2 O1 83.80(4) . 6 ?
O2 O2 O1 130.39(4) 2 6 ?
O1 O2 O1 73.50(5) 2 6 ?
O3 O2 O1 56.88(4) 3_545 6 ?
O1 O2 O1 103.44(5) 4 6 ?
O3 O2 O1 66.00(5) 5_565 6 ?
O1 O2 O1 109.93(5) 8_455 6 ?
O3 O2 O1 159.06(5) . 6 ?
S O2 O1 80.27(5) . 7_556 ?
Mg O2 O1 95.28(5) . 7_556 ?
O1 O2 O1 70.62(5) . 7_556 ?
O2 O2 O1 59.55(5) 2 7_556 ?
O1 O2 O1 114.22(6) 2 7_556 ?
O3 O2 O1 86.98(4) 3_545 7_556 ?
O1 O2 O1 77.98(4) 4 7_556 ?
O3 O2 O1 137.83(6) 5_565 7_556 ?
O1 O2 O1 108.74(5) 8_455 7_556 ?
O3 O2 O1 54.25(3) . 7_556 ?
O1 O2 O1 141.31(4) 6 7_556 ?
Mg O3 Mg 123.40(9) . 2 ?
Mg O3 O2 110.99(3) . 3_455 ?
Mg O3 O2 90.40(3) 2 3_455 ?
Mg O3 O2 90.40(3) . 4 ?
Mg O3 O2 110.99(3) 2 4 ?
O2 O3 O2 134.69(9) 3_455 4 ?
Mg O3 O2 162.51(7) . 6_566 ?
Mg O3 O2 44.63(3) 2 6_566 ?
O2 O3 O2 83.91(4) 3_455 6_566 ?
O2 O3 O2 84.80(4) 4 6_566 ?
Mg O3 O2 44.63(3) . 5_565 ?
Mg O3 O2 162.51(7) 2 5_565 ?
O2 O3 O2 84.80(4) 3_455 5_565 ?
O2 O3 O2 83.91(4) 4 5_565 ?
O2 O3 O2 150.42(9) 6_566 5_565 ?
Mg O3 O1 43.82(3) . 8_455 ?
Mg O3 O1 105.61(6) 2 8_455 ?
O2 O3 O1 71.80(4) 3_455 8_455 ?
O2 O3 O1 132.84(4) 4 8_455 ?
O2 O3 O1 142.13(4) 6_566 8_455 ?
O2 O3 O1 56.92(3) 5_565 8_455 ?
Mg O3 O1 105.61(6) . 7_556 ?
Mg O3 O1 43.82(3) 2 7_556 ?
O2 O3 O1 132.84(4) 3_455 7_556 ?
O2 O3 O1 71.80(4) 4 7_556 ?
O2 O3 O1 56.92(3) 6_566 7_556 ?
O2 O3 O1 142.13(4) 5_565 7_556 ?
O1 O3 O1 123.00(9) 8_455 7_556 ?
Mg O3 O1 122.07(6) . 3_455 ?
Mg O3 O1 42.45(3) 2 3_455 ?
O2 O3 O1 49.25(3) 3_455 3_455 ?
O2 O3 O1 145.16(4) 4 3_455 ?
O2 O3 O1 60.42(3) 6_566 3_455 ?
O2 O3 O1 127.23(3) 5_565 3_455 ?
O1 O3 O1 81.77(4) 8_455 3_455 ?
O1 O3 O1 86.27(4) 7_556 3_455 ?
Mg O3 O1 42.45(3) . 4 ?
Mg O3 O1 122.07(6) 2 4 ?
O2 O3 O1 145.16(4) 3_455 4 ?
O2 O3 O1 49.25(3) 4 4 ?
O2 O3 O1 127.23(3) 6_566 4 ?
O2 O3 O1 60.42(3) 5_565 4 ?
O1 O3 O1 86.27(4) 8_455 4 ?
O1 O3 O1 81.77(4) 7_556 4 ?
O1 O3 O1 154.80(9) 3_455 4 ?
Mg O3 O2 42.15(4) . . ?
Mg O3 O2 82.60(6) 2 . ?
O2 O3 O2 126.56(6) 3_455 . ?
O2 O3 O2 96.39(3) 4 . ?
O2 O3 O2 121.65(6) 6_566 . ?
O2 O3 O2 86.78(4) 5_565 . ?
O1 O3 O2 59.73(5) 8_455 . ?
O1 O3 O2 68.18(5) 7_556 . ?
O1 O3 O2 100.18(6) 3_455 . ?
O1 O3 O2 54.76(4) 4 . ?
Mg O3 O2 82.60(6) . 2 ?
Mg O3 O2 42.15(4) 2 2 ?
O2 O3 O2 96.39(3) 3_455 2 ?
O2 O3 O2 126.56(6) 4 2 ?
O2 O3 O2 86.78(4) 6_566 2 ?
O2 O3 O2 121.65(6) 5_565 2 ?
O1 O3 O2 68.18(5) 8_455 2 ?
O1 O3 O2 59.73(5) 7_556 2 ?
O1 O3 O2 54.76(4) 3_455 2 ?
O1 O3 O2 100.18(6) 4 2 ?
O2 O3 O2 46.81(5) . 2 ?
Mg O3 H 105.6(18) . . ?
Mg O3 H 109.7(19) 2 . ?
O2 O3 H 117.0(19) 3_455 . ?
O2 O3 H 18.9(19) 4 . ?
O2 O3 H 73.7(18) 6_566 . ?
O2 O3 H 87.4(19) 5_565 . ?
O1 O3 H 143.3(18) 8_455 . ?
O1 O3 H 79.0(19) 7_556 . ?
O1 O3 H 132.3(18) 3_455 . ?
O1 O3 H 66.8(19) 4 . ?
O2 O3 H 115.2(19) . . ?
O2 O3 H 138.4(19) 2 . ?
Mg O3 H 109.7(19) . 2 ?
Mg O3 H 105.6(18) 2 2 ?
O2 O3 H 18.9(19) 3_455 2 ?
O2 O3 H 117.0(19) 4 2 ?
O2 O3 H 87.4(19) 6_566 2 ?
O2 O3 H 73.7(18) 5_565 2 ?
O1 O3 H 79.0(19) 8_455 2 ?
O1 O3 H 143.3(18) 7_556 2 ?
O1 O3 H 66.8(19) 3_455 2 ?
O1 O3 H 132.3(18) 4 2 ?
O2 O3 H 138.4(19) . 2 ?
O2 O3 H 115.2(19) 2 2 ?
H O3 H 101(4) . 2 ?
 
loop_
 _geom_torsion_atom_site_label_1
 _geom_torsion_atom_site_label_2
 _geom_torsion_atom_site_label_3
 _geom_torsion_atom_site_label_4
 _geom_torsion
 _geom_torsion_site_symmetry_1
 _geom_torsion_site_symmetry_2
 _geom_torsion_site_symmetry_3
 _geom_torsion_site_symmetry_4
 _geom_torsion_publ_flag
O1 S O1 Mg 118.67(13) 2 . . 4_545 ?
O2 S O1 Mg -2.26(14) . . . 4_545 ?
O2 S O1 Mg -121.39(12) 2 . . 4_545 ?
O1 S O1 O2 120.93(6) 2 . . . ?
O2 S O1 O2 -119.13(10) 2 . . . ?
O2 S O1 O1 -120.93(6) . . . 2 ?
O2 S O1 O1 119.94(6) 2 . . 2 ?
O1 S O1 O2 -119.94(6) 2 . . 2 ?
O2 S O1 O2 119.13(10) . . . 2 ?
O1 S O1 O2 50.41(7) 2 . . 4_545 ?
O2 S O1 O2 -70.52(10) . . . 4_545 ?
O2 S O1 O2 170.36(10) 2 . . 4_545 ?
O1 S O1 O3 -118.5(4) 2 . . 7_556 ?
O2 S O1 O3 120.5(4) . . . 7_556 ?
O2 S O1 O3 1.4(4) 2 . . 7_556 ?
O1 S O1 O2 165.53(8) 2 . . 8_556 ?
O2 S O1 O2 44.60(8) . . . 8_556 ?
O2 S O1 O2 -74.52(9) 2 . . 8_556 ?
O1 S O1 O3 108.75(6) 2 . . 3_545 ?
O2 S O1 O3 -12.18(8) . . . 3_545 ?
O2 S O1 O3 -131.30(7) 2 . . 3_545 ?
O1 S O1 O2 -52.35(6) 2 . . 6_556 ?
O2 S O1 O2 -173.28(7) . . . 6_556 ?
O2 S O1 O2 67.59(10) 2 . . 6_556 ?
O1 S O1 O2 -145.79(7) 2 . . 7_556 ?
O2 S O1 O2 93.28(7) . . . 7_556 ?
O2 S O1 O2 -25.85(8) 2 . . 7_556 ?
O1 S O1 O3 -0.002(0) 2 . . 1_545 ?
O2 S O1 O3 -120.93(6) . . . 1_545 ?
O2 S O1 O3 119.94(6) 2 . . 1_545 ?
O1 S O2 Mg 80.87(11) 2 . . . ?
O1 S O2 Mg -158.22(9) . . . . ?
O2 S O2 Mg -38.16(7) 2 . . . ?
O1 S O2 O1 -120.90(11) 2 . . . ?
O2 S O2 O1 120.06(6) 2 . . . ?
O1 S O2 O2 119.04(6) 2 . . 2 ?
O1 S O2 O2 -120.06(6) . . . 2 ?
O1 S O2 O1 120.90(11) . . . 2 ?
O2 S O2 O1 -119.04(6) 2 . . 2 ?
O1 S O2 O3 -106.99(7) 2 . . 3_545 ?
O1 S O2 O3 13.91(8) . . . 3_545 ?
O2 S O2 O3 133.97(7) 2 . . 3_545 ?
O1 S O2 O1 160.2(2) 2 . . 4 ?
O1 S O2 O1 -78.9(2) . . . 4 ?
O2 S O2 O1 41.15(17) 2 . . 4 ?
O1 S O2 O3 10.00(13) 2 . . 5_565 ?
O1 S O2 O3 130.91(10) . . . 5_565 ?
O2 S O2 O3 -109.03(11) 2 . . 5_565 ?
O1 S O2 O1 60.68(8) 2 . . 8_455 ?
O1 S O2 O1 -178.42(6) . . . 8_455 ?
O2 S O2 O1 -58.36(4) 2 . . 8_455 ?
O1 S O2 O3 119.04(6) 2 . . . ?
O1 S O2 O3 -120.06(6) . . . . ?
O2 S O2 O3 0.000(1) 2 . . . ?
O1 S O2 O1 -49.87(8) 2 . . 6 ?
O1 S O2 O1 71.03(6) . . . 6 ?
O2 S O2 O1 -168.91(6) 2 . . 6 ?
O1 S O2 O1 168.97(6) 2 . . 7_556 ?
O1 S O2 O1 -70.13(7) . . . 7_556 ?
O2 S O2 O1 49.94(3) 2 . . 7_556 ?
 
loop_
 _geom_hbond_atom_site_label_D 
 _geom_hbond_atom_site_label_H 
 _geom_hbond_atom_site_label_A 
 _geom_hbond_distance_DH 
 _geom_hbond_distance_HA 
 _geom_hbond_distance_DA 
 _geom_hbond_angle_DHA 
 _geom_hbond_site_symmetry_A 
 _geom_hbond_publ_flag
O3 H O2  0.80(3) 1.99(2) 2.7218(14) 154(3) 4 yes
 
_refine_diff_density_max    0.408
_refine_diff_density_min   -0.505
_refine_diff_density_rms    0.084

_shelx_res_file
;
TITL kieserite cell setting from literature
    MgSO4_viekies_He-exp2-15K.res
    created by SHELXL-2017/1 at 09:15:53 on 25-Dec-2020
REM meas. CELL 0.71073   6.848134   7.665281   7.5952  90.0000 117.709  90.0000
REM latt corr for Nonius20C  +.0130 +.0063 +.0062         +.078
CELL 0.71073   6.861134   7.671581   7.6014  90.0000 117.787  90.0000
ZERR    4.00   0.000618   0.000573   0.0007   0.0000   0.012   0.0000
LATT  7
SYMM -X, Y, 1/2-Z
SFAC O H S MG
UNIT 20 8 4 4
OMIT -2 2 2
OMIT 1 1 2
OMIT -1 1 3
L.S. 6
BOND
CONF
CONN 12 1.8 $O
EQIV $9 -x+1/2, y+1/2, -z+1/2
BOND $H
FMAP 2
PLAN 20
ACTA
HTAB O3 O2_$9
HTAB
TEMP -258
SIZE 0.38 0.30 0.06
WGHT    0.026000    0.470000
EXTI    0.076818
FVAR      10.04063
MG    4    0.000000    0.500000    0.000000    10.50000    0.00348    0.00379 =
         0.00492    0.00048    0.00255   -0.00005
S     3    0.000000    0.157425    0.250000    10.50000    0.00305    0.00293 =
         0.00372    0.00000    0.00219    0.00000
O1    1    0.175227    0.048230    0.397244    11.00000    0.00403    0.00421 =
         0.00621    0.00112    0.00215    0.00103
O2    1    0.095975    0.270050    0.151415    11.00000    0.00423    0.00410 =
         0.00690    0.00122    0.00337   -0.00003
O3    1    0.000000    0.633384    0.250000    10.50000    0.00366    0.00405 =
         0.00647    0.00000    0.00199    0.00000
H     2    0.100713    0.699719    0.288318    11.00000    0.02083
HKLF 4 1   -1 0 0  0 -1 0  1 0 1


REM  kieserite cell setting from literature
REM R1 =  0.0230 for     381 Fo > 4sig(Fo)  and  0.0266 for all     422 data
REM     40 parameters refined using      0 restraints

END

WGHT      0.0259      0.4526

REM Instructions for potential hydrogen bonds
EQIV $20 x+1/2, y+1/2, z
HTAB O3 S_$20
HTAB O3 O2_$9

REM Highest difference peak  0.408,  deepest hole -0.505,  1-sigma level  0.084
Q1    1  -0.0033  0.2276  0.1624  11.00000  0.05    0.41
Q2    1   0.1223  0.2310  0.2437  11.00000  0.05    0.33
Q3    1   0.1566  0.0723  0.2794  11.00000  0.05    0.28
Q4    1   0.0950  0.0996  0.3377  11.00000  0.05    0.25
Q5    1   0.0691  0.3970  0.0812  11.00000  0.05    0.24
Q6    1  -0.0159  0.4602  0.0949  11.00000  0.05    0.23
Q7    1   0.2233  0.3571  0.2965  11.00000  0.05    0.21
Q8    1   0.0947 -0.0421  0.3458  11.00000  0.05    0.21
Q9    1   0.0720  0.3730  0.1968  11.00000  0.05    0.20
Q10   1  -0.0662 -0.0431  0.4154  11.00000  0.05    0.20
Q11   1   0.0112  0.3080  0.0944  11.00000  0.05    0.20
Q12   1   0.0271  0.4120 -0.0984  11.00000  0.05    0.20
Q13   1   0.1097  0.8581  0.0981  11.00000  0.05    0.19
Q14   1   0.0752  0.0618  0.4521  11.00000  0.05    0.18
Q15   1   0.2073  0.0342  0.6165  11.00000  0.05    0.17
Q16   1   0.0493  0.7956  0.3491  11.00000  0.05    0.17
Q17   1   0.1773 -0.0252  0.2613  11.00000  0.05    0.16
Q18   1   0.1497  0.1914  0.1232  11.00000  0.05    0.16
Q19   1   0.2278  0.5518  0.2851  11.00000  0.05    0.15
Q20   1   0.0035  0.6750  0.3579  11.00000  0.05    0.15
;
_shelx_res_checksum   15309

_shelx_hkl_file
;
   0   0   2 182640. 3162.01   2
   0   0   2 185131. 2664.37   3
   0   0  -2 179751. 3444.77   1
   0   0  -3 262.629 227.693   1
   0   0   3 24.1232 109.687   2
   0   0   3 83.0295 125.166   1
   0   0   3 100.060 118.138   3
   0   0   4 82574.6 3229.70   1
   0   0   4 78721.0 2468.97   3
   0   0  -4 83700.5 3389.56   1
   0   0   4 83290.1 3088.15   2
   0   0   5-157.803 193.835   2
   0   0   5-421.917 302.809   1
   0   0  -5-289.688 294.600   1
   0   0   6 24614.7 2065.28   2
   0   0   6 24702.1 1750.49   3
   0   0  -6 23395.7 2245.31   1
   0   0   7-191.389 171.699   3
   0   0  -7 21.2378 311.786   1
   0   0  -8 268775. 8942.49   1
   0   0   8 275550. 6967.84   3
   0   0  -9-333.961 365.092   1
   0   2   0 1124.71 284.102   3
   0   2   1 480902. 5969.22   2
   0   2  -1 492488. 5039.50   3
   0   2  -2 523240. 5750.70   1
   0  -2  -2 526774. 7058.79   2
   0   2  -2 525470. 5534.93   3
   0   2   2 520688. 7033.98   2
   0  -2   2 526798. 5818.20   3
   0   2  -3 136823. 3386.09   1
   0  -2  -3 137417. 4067.93   2
   0   2   3 136568. 3937.90   2
   0  -2  -3 131320. 4311.13   1
   0   2  -3 136023. 3130.02   3
   0  -2   3 136707. 3280.41   3
   0   2   4 18438.6 1806.53   1
   0   2   4 18412.7 1582.01   2
   0  -2  -4 17085.0 1750.87   1
   0   2  -4 18029.6 1277.32   3
   0  -2  -4 19123.8 1711.04   2
   0  -2   4 12636.0 1094.51   3
   0   2  -4 18411.4 1443.85   1
   0   2  -5 186114. 5309.31   1
   0  -2  -5 190309. 5944.20   2
   0   2   5 198319. 6563.09   1
   0  -2  -5 191732. 6360.74   1
   0   2   5 192907. 5572.32   2
   0  -2   6 4280.81 754.472   3
   0   2   6 4657.96 967.245   2
   0   2  -6 3004.93 788.885   1
   0  -2  -6 4924.33 1138.04   1
   0  -2   6 4744.02 971.938   2
   0  -2   7 169232. 5203.94   3
   0   2  -7 158657. 6064.35   1
   0   2   7 153319. 5289.84   3
   0  -2  -7 164559. 7018.82   1
   0   2   8 3282.87 824.075   3
   0   2  -8 2970.35 897.273   1
   0  -2  -8 1953.65 987.183   1
   0   4   0 107607. 3582.07   3
   0   4  -1 204.487 195.836   3
   0   4   1 251.062 217.376   3
   0  -4  -2 340098. 7379.98   2
   0   4   2 342550. 7057.55   2
   0   4  -2 338901. 5958.18   3
   0  -4  -3 300134. 7254.60   2
   0   4   3 315459. 7170.58   2
   0  -4   3 292731. 6355.80   3
   0   4  -3 297317. 5801.91   3
   0   4  -4 93903.2 3416.61   3
   0   4   4 100035. 4328.40   2
   0  -4   4 95372.7 3750.74   3
   0   4  -4 85905.9 3309.87   1
   0  -4  -4 94547.7 4286.19   2
   0   4  -5 118061. 4025.01   3
   0  -4  -5 112881. 5112.06   2
   0  -4   5 105596. 4153.39   3
   0   4  -5 112052. 4048.58   1
   0   4  -6 255427. 6776.33   1
   0  -4  -6 269643. 8408.66   2
   0  -4   6 264959. 6966.29   3
   0  -4  -7 9025.00 1668.03   2
   0   4  -7 7464.51 1284.91   1
   0  -4   7 7370.68 1269.97   3
   0  -6   0 111645. 4962.64   2
   0  -6  -1 39456.2 2992.28   2
   0   6   1 39988.0 2744.20   1
   0  -6   1 37695.0 2842.27   2
   0  -6   2 3503.78 897.643   2
   0  -6  -2 3409.37 904.639   2
   0  -6  -3 96745.6 4988.89   2
   0  -6   3 108289. 4949.57   3
   0  -6   4 353844. 9045.73   3
   0   6  -4 344513. 7531.05   1
   0  -6  -4 354496. 9891.14   2
   0  -6  -5 4491.39 1139.17   2
   0  -6   5 5100.60 1150.65   3
   0   6  -5 2025.99 636.487   1
   0  -6  -6 20373.5 2595.42   2
   0   6  -6 22756.4 2110.91   1
   0  -6   6 23380.9 2515.55   3
   0  -6  -7 351.715 494.009   2
   0  -8   0 35485.0 3410.75   2
   0  -8  -1 212718. 8484.07   2
   0  -8   1 217431. 8479.40   2
   0  -8   2 3716.22 1191.41   2
   0  -8  -2 3110.92 1030.25   2
   0  -8  -3 19679.0 2644.15   2
   0  -8   3 24553.1 2898.00   2
   0  -8   4 48232.8 4104.08   2
   0  -8  -4 43936.2 4066.57   2
   0  -8  -5 18298.7 2759.04   2
   0  -8   5 13941.5 2251.72   2
  -1   1   9 13114.7 1755.82   3
  -1  -1   9 9886.31 1486.45   3
   1   1  -8 1796.86 656.060   1
  -1   1   8 1218.27 496.814   3
   1  -1  -8 3268.05 959.008   1
  -1  -1   8 1910.38 684.211   3
   1   1  -7 198921. 6088.46   1
  -1  -1   7 187087. 5504.13   3
   1  -1  -7 190668. 6673.39   1
  -1  -1   7 196239. 5985.95   1
  -1   1   7 185612. 5714.09   3
   1   1  -6 2014.15 601.387   1
  -1  -1   6 3390.49 687.942   3
  -1  -1   6 3018.06 691.607   1
   1  -1  -6 3163.00 837.013   1
  -1   1   6 4225.35 942.181   1
  -1  -1   6 5042.54 1006.11   2
  -1   1   6 2746.36 655.753   3
  -1   1   6 5240.99 988.769   2
  -1   1   5 21102.1 1850.15   2
   1   1  -5 19211.3 1510.07   1
  -1   1   5 20215.9 1559.98   3
  -1   1   5 19599.6 1771.82   1
  -1  -1   5 18987.7 1765.24   2
   1  -1  -5 19070.3 1749.36   1
  -1  -1   5 22316.0 1561.57   1
  -1  -1   5 20394.3 1504.23   3
  -1  -1   4 47693.8 1928.51   1
  -1   1   4 46498.1 2408.61   1
   1  -1  -4 43645.9 2451.65   2
   1   1  -4 45519.7 1968.11   1
  -1   1   4 42192.1 2346.11   2
   1   1  -3 2002.16 402.295   3
  -1   1   3 2864.50 513.197   1
  -1  -1   3 3107.78 488.414   3
  -1  -1   3 2017.27 326.316   1
  -1   1   3 2480.39 509.997   2
   1   1  -3 2646.34 386.210   1
   1   1  -2 365137. 4389.67   3
  -1  -1   2 351983. 2491.75   1
   1   1  -2 351268. 2625.65   1
  -1   1   2 371168. 5267.67   2
   1   1  -1 14081.0 742.930   3
  -1   1   1 13767.7 866.047   2
  -1   1   0 262139. 3033.50   2
  -1  -1   0 265137. 3468.32   1
   1   1   0 257648. 2896.77   3
  -1  -1  -1 494788. 6222.88   1
   1  -1   1 529904. 3558.53   3
  -1   1  -1 489246. 5828.90   1
  -1  -1  -1 498980. 4474.42   2
   1  -1   2 39629.1 1927.91   1
  -1  -1  -2 43064.7 2208.48   1
  -1   1  -2 39900.5 1908.87   1
   1   1   2 44360.1 1605.27   2
  -1  -1  -2 41200.5 1576.32   2
   1  -1   2 42102.6 1169.34   3
  -1   1  -2 40540.9 1120.95   3
  -1  -1  -3 200247. 4052.80   2
  -1  -1  -3 205828. 5525.22   1
   1   1   3 189556. 3835.79   2
  -1   1  -3 192992. 4828.50   1
   1  -1   3 200711. 4957.24   1
   1  -1   3 189599. 3123.38   3
   1  -1   4 18731.5 1135.78   3
   1  -1   4 18845.8 1702.91   1
   1   1   4 17742.9 1338.53   2
  -1  -1  -4 20131.3 1959.13   1
  -1   1  -4 18344.7 1731.39   1
   1   1   4 18458.0 1824.72   1
   1  -1   4 18260.5 1344.94   2
   1  -1   5 73697.8 3055.24   2
   1  -1   5 80273.9 3860.35   1
   1   1   5 76121.8 3068.78   2
  -1  -1  -5 73883.5 4174.24   1
   1  -1   5 72148.0 2538.25   3
  -1   1  -5 75850.2 3896.75   1
   1   1   6 49189.0 2429.69   3
   1  -1   6 53346.8 2808.63   2
   1   1   6 52387.3 2785.10   2
  -1   1  -6 48310.7 3419.30   1
  -1  -1  -6 56597.6 3887.59   1
  -1   1  -7 1877.80 728.703   1
  -1  -1  -7 1164.94 721.227   1
   1   1   7 2500.70 616.381   3
  -1   1  -8 74017.9 4937.15   1
  -1  -1  -8 80061.4 5361.87   1
  -1   3   9 121897. 5740.10   3
  -1   3   8 15908.8 1984.27   3
  -1  -3   8 12663.3 1672.10   3
  -1  -3   7 340.333 279.956   3
   1  -3  -7 649.419 468.485   2
   1   3  -7-467.688 294.164   1
   1  -3  -6 61179.2 3970.38   2
  -1  -3   6 61415.6 3195.34   3
   1   3  -6 64000.3 2981.11   1
   1   3  -5 192060. 4637.91   1
  -1   3   5 222807. 6652.20   2
   1   3  -5 221998. 5429.61   3
  -1  -3   5 210927. 5528.12   3
   1  -3  -5 203356. 6677.61   2
   1   3  -4 74898.3 2367.61   1
   1  -3  -4 72526.3 3652.36   2
  -1  -3   4 75033.3 3083.73   3
   1   3  -4 66871.2 2795.99   3
  -1   3   4 82963.1 3776.94   2
  -1   3   4 86743.2 3895.78   1
   1   3  -3 701.953 283.180   3
   1   3  -3 380.129 171.122   1
  -1   3   3 528.962 324.999   2
   1   3  -2 290886. 5060.35   3
  -1   3   2 300018. 6208.17   2
   1   3  -1 85704.4 2671.39   3
  -1   3   1 83566.4 3005.63   2
   1   3   0 30171.8 1619.22   1
  -1   3   0 28056.1 1591.27   3
   1   3   0 27008.5 1560.05   3
  -1  -3  -1 71438.2 3012.55   1
   1   3   1 65661.3 2629.91   3
  -1   3  -1 63202.8 2140.45   3
   1  -3   1 69279.7 2598.51   2
  -1  -3  -1 62457.4 2551.19   2
  -1  -3  -2 41720.6 2243.48   2
   1   3   2 43494.4 2166.25   2
  -1  -3  -2 44650.9 2633.02   1
  -1   3  -2 40141.4 1716.59   3
   1  -3   2 41699.6 1947.09   3
   1  -3   3 472956. 6739.45   3
  -1  -3  -3 467585. 9350.30   1
  -1   3  -3 465602. 7964.25   1
   1   3   3 470759. 7724.28   2
  -1  -3  -3 471041. 7923.36   2
  -1   3  -3 472168. 6123.17   3
   1  -3   4-90.2217 110.569   3
   1   3   4 149.368 188.523   2
  -1  -3  -4 488.195 350.396   2
  -1   3  -4-221.594 187.485   1
  -1  -3  -4 236.628 323.730   1
  -1   3  -4 28.4742 90.2467   3
  -1   3  -5 3200.78 603.675   3
  -1   3  -5 2384.57 746.370   1
  -1  -3  -5 2713.09 735.506   2
   1   3   5 3295.54 740.464   2
  -1  -3  -5 2193.57 842.321   1
  -1   3  -6 1344.35 553.011   1
   1  -3   6 2064.90 540.454   3
  -1  -3  -6 2786.17 761.119   2
  -1   3  -7 39850.8 3297.74   1
  -1  -3  -7 42789.7 3949.40   1
   1   3   7 44245.6 2879.83   3
  -1   3  -8 3461.38 1023.79   1
  -1  -5   8 39393.5 3322.60   3
   1  -5  -8 41750.1 3944.90   2
   1  -5  -7 109827. 6102.60   2
  -1  -5   7 109701. 5224.78   3
   1  -5  -6 19691.1 2469.82   2
  -1  -5   6 19936.2 2142.17   3
   1   5  -6 24263.8 1804.93   1
   1   5  -5 4256.06 695.361   1
  -1  -5   5 2859.25 822.838   3
   1  -5  -5 4217.60 1051.47   2
   1   5  -4 86254.6 3004.06   1
  -1  -5   4 92419.9 4215.00   3
   1  -5  -4 90880.8 4702.64   2
   1   5  -3 66643.6 3098.39   3
  -1  -5   3 63415.3 3383.33   3
   1  -5  -3 63687.8 3769.51   2
  -1   5   2 11298.2 1445.63   2
   1   5  -2 12236.4 1305.19   3
   1  -5  -2 9551.27 1430.30   2
  -1  -5   2 11102.6 1399.79   3
   1   5  -1 67230.1 3087.96   3
   1  -5  -1 65135.9 3584.51   2
  -1   5   1 64637.2 3348.46   3
  -1   5   0 20261.2 1751.38   3
   1   5   0 24661.5 1941.35   3
  -1  -5   0 22655.5 1933.68   2
   1  -5   0 21560.9 2011.51   2
   1  -5   1 183935. 5708.91   2
  -1  -5  -1 177578. 5631.82   2
   1   5   1 173728. 5395.83   3
   1   5   1 173609. 5341.30   1
  -1   5  -1 185740. 4933.92   3
   1   5   2 146118. 5415.80   1
  -1  -5  -2 145678. 5420.28   2
   1   5   2 142138. 5114.10   3
  -1   5  -2 143374. 4271.97   3
   1  -5   2 141870. 5030.57   2
  -1   5  -3 301.818 245.457   3
   1  -5   3 223.761 319.727   3
  -1  -5  -3-57.8560 245.687   2
  -1   5  -4 216466. 6372.48   1
  -1  -5  -4 224955. 7087.72   2
  -1   5  -4 225098. 5486.81   3
   1  -5   4 219337. 6252.60   3
  -1   5  -5 86275.3 4297.47   1
   1  -5   5 90594.9 4141.64   3
  -1  -5  -5 92430.4 4773.14   2
   1  -5   6 2122.18 654.992   3
  -1   5  -6 2284.45 755.506   1
  -1  -5  -6 2578.09 862.636   2
  -1  -7   7 9450.40 1788.66   3
   1  -7  -6 116204. 6731.65   2
  -1  -7   6 104497. 5771.30   3
  -1  -7   5 4669.01 1174.58   3
   1  -7  -5 5996.18 1434.00   2
  -1  -7   4 3377.23 1028.84   3
   1  -7  -4 3216.51 1035.31   2
   1  -7  -3 268801. 9043.87   2
  -1  -7   3 257452. 8495.01   3
   1  -7  -2-326.129 413.656   2
  -1  -7   2 41.0625 354.270   2
   1  -7  -1 601.444 565.405   2
   1   7  -1 151.834 177.483   1
  -1  -7   1-159.416 282.704   2
   1  -7   0 95827.1 5226.20   2
  -1  -7   0 102290. 5226.65   2
  -1  -7  -1 55236.8 3907.47   2
   1  -7   1 56576.4 3991.90   2
  -1  -7  -2 68134.7 4483.90   2
   1  -7   2 74089.4 4540.59   2
   1  -7   3 7157.12 1433.64   2
  -1  -7  -3 7823.31 1572.72   2
  -1   7  -4 15061.0 1888.92   1
  -1  -7  -4 18771.1 2494.82   2
   1  -7   4 15337.3 2116.39   2
  -1   7  -5 54122.8 3662.16   1
   1  -7   5 57398.1 4181.77   2
  -1  -7  -5 55373.3 4349.03   2
   1  -7   6 38945.2 3528.89   2
  -1  -7  -6 34520.1 3552.50   2
   1  -9  -3 2733.41 1189.86   2
  -1  -9   3 3165.72 1223.15   2
  -1  -9   2 7509.68 1730.67   2
   1  -9  -2 7631.53 1691.21   2
  -1  -9   1 283354. 10455.2   2
   1  -9  -1 298370. 10991.2   2
  -1  -9   0 17088.8 2592.22   2
   1  -9   0 17842.3 2755.14   2
   1  -9   1 16589.9 2616.59   2
  -1  -9  -1 16755.5 2646.23   2
  -1  -9  -2 644.524 579.474   2
   1  -9   2-622.230 628.802   2
   1  -9   3 15493.1 2575.23   2
  -1  -9  -3 15562.8 2518.33   2
  -2   0   9-271.386 426.026   3
  -2   0   8 1831.13 644.012   3
  -2   0   7-71.7173 216.769   3
  -2   0   7 410.678 375.754   1
  -2   0   6 645928. 9592.59   1
  -2   0   6 670714. 9838.58   3
  -2   0   5 364.893 211.578   1
  -2   0   5 421.311 265.287   3
  -2   0   5 207.992 239.925   2
  -2   0   4 142635. 4522.25   2
  -2   0   4 136388. 3280.59   1
  -2   0   3 74.8870 189.688   2
  -2   0   3 447.238 182.430   1
  -2   0   2 685205. 7535.69   2
  -2   0   1 372.723 164.933   2
  -2   0   1 35.3293 97.0721   3
  -2   0   0 201171. 3803.41   1
  -2   0   0 198280. 2320.38   2
   2   0   0 197689. 2071.27   3
  -2   0   0 199293. 2129.80   3
  -2   0  -1-12.9631 209.522   1
  -2   0  -2 313697. 6431.00   1
   2   0   3 275.914 103.387   3
   2   0   3-176.965 260.528   1
   2   0   3 139.110 99.0923   2
  -2   0  -3 425.442 359.529   1
   2   0   4 992.389 251.251   2
   2   0   4 222.495 122.453   3
  -2   0  -4 393.726 391.144   1
  -2   0  -5-94.6444 258.826   1
   2   0   5 31.4939 92.1782   2
   2   0   5 57.0183 106.779   3
  -2   0  -6 449618. 11613.3   1
  -2   0  -7-192.862 324.410   1
  -2  -2   9 53177.9 3669.18   3
  -2   2   9 54807.8 3796.70   3
  -2   2   8 17144.8 1995.57   3
  -2  -2   8 18645.6 2008.52   3
   2   2  -8 20995.6 1879.24   1
  -2   2   7 172982. 5881.61   3
  -2  -2   7 162682. 5500.08   3
   2   2  -7 181300. 4806.55   1
   2  -2  -6 42573.3 3246.59   2
  -2   2   6 38682.2 2765.03   1
   2   2  -6 39745.0 1921.97   1
  -2  -2   6 37648.4 2444.12   3
   2   2  -5 176268. 4815.78   3
  -2  -2   5 154925. 4599.40   3
   2  -2  -5 158884. 5714.18   2
  -2   2   5 168917. 5216.05   1
  -2   2   5 173869. 5698.75   2
   2   2  -5 161455. 3159.87   1
  -2   2   4 723834. 10638.7   2
  -2  -2   4 742945. 9355.07   3
  -2   2   4 710940. 10179.3   1
   2   2  -4 731306. 8902.68   3
  -2   2   3 64180.1 2879.96   2
   2   2  -3 66263.7 2465.35   3
   2   2  -2 54450.9 989.131   1
  -2   2   2 55761.4 2460.25   2
   2   2  -2 52300.8 2033.39   3
   2   2  -1 451676. 5049.87   1
  -2   2   1 439163. 6504.03   2
  -2  -2   1 454395. 5040.53   1
   2  -2  -1 451932. 6609.94   2
   2   2  -1 457638. 5651.92   3
   2   2   0 16400.2 1034.97   3
  -2  -2   0 19174.7 1328.60   1
  -2  -2   0 22804.7 1284.33   3
   2  -2   0 18391.3 1211.45   2
  -2   2   0 21230.5 1186.81   2
   2   2   0 17866.7 1284.44   1
   2   2   1 572890. 6298.88   3
  -2   2  -1 577760. 4813.98   3
   2  -2   1 584904. 6244.67   2
  -2  -2  -1 554947. 8446.65   1
  -2  -2  -1 563844. 6302.52   2
  -2  -2  -2 169416. 5206.20   1
  -2  -2  -2 162934. 3549.41   2
  -2   2  -2 166948. 4901.89   1
   2   2   2 165994. 3656.93   3
  -2   2  -2 163818. 2413.07   3
   2  -2   2 164069. 3229.72   2
   2  -2   3 117565. 2455.00   3
  -2  -2  -3 124038. 3478.95   2
   2   2   3 122276. 3126.50   2
   2   2   3 114409. 3442.52   3
   2   2   3 128878. 5083.03   1
  -2   2  -3 123125. 4568.56   1
  -2  -2  -3 126468. 5039.84   1
   2  -2   4 306668. 4273.51   3
   2  -2   4 304053. 5332.28   2
  -2  -2  -4 304124. 5935.23   2
  -2   2  -4 292248. 7655.59   1
   2   2   4 306600. 5423.60   2
  -2  -2  -4 287255. 8456.38   1
   2   2   5 74784.8 2894.03   2
   2  -2   5 69458.0 2729.49   2
  -2  -2  -5 73698.3 4558.95   1
   2  -2   5 72178.2 2291.22   3
  -2   2  -5 68970.7 4108.37   1
  -2   2  -6 851.480 577.827   1
  -2  -2  -6 1274.90 838.705   1
   2   2   6 960.895 334.200   3
  -2   2  -7 100963. 5790.29   1
  -2  -2  -7 103957. 6209.40   1
  -2   4   9 91110.3 5238.35   3
  -2  -4   9 90547.5 5046.60   3
   2  -4  -8 200562. 8661.29   2
  -2  -4   8 199677. 7051.25   3
   2  -4  -7 9232.30 1754.59   2
  -2  -4   7 8777.43 1415.45   3
  -2  -4   6 694.130 425.462   3
   2   4  -6 583.583 223.378   1
   2  -4  -6 629.824 440.630   2
   2  -4  -5 10407.0 1629.13   2
   2   4  -5 11944.3 795.025   1
  -2  -4   5 12123.5 1493.70   3
  -2   4   4 177957. 5788.31   1
  -2  -4   4 177252. 5371.41   3
   2  -4  -4 172668. 6181.72   2
   2   4  -4 174964. 4981.46   3
   2   4  -4 168912. 2593.65   1
  -2  -4   3 183659. 5253.74   3
   2   4  -3 185276. 4895.49   3
   2   4  -3 182323. 3117.43   1
  -2   4   3 188925. 5955.59   2
  -2   4   2 3945.76 833.887   2
   2   4  -2 5654.29 858.327   3
   2   4  -2 5157.41 633.937   1
   2   4  -1 67688.2 2682.80   1
  -2   4   1 65695.7 3044.17   2
   2   4  -1 62711.3 2737.11   3
  -2  -4   0 539633. 8799.18   3
  -2   4   0 541049. 8050.15   3
   2   4   0 529958. 8171.34   3
  -2  -4   0 531517. 8419.42   2
   2   4   1 45091.2 2792.16   1
  -2  -4  -1 42085.9 2690.59   1
   2   4   1 36430.0 2218.01   3
  -2   4  -1 39225.7 1988.87   3
  -2  -4  -1 38423.8 2341.53   2
  -2  -4  -2 70210.2 3335.48   2
  -2   4  -2 71142.2 2549.58   3
   2   4   2 66915.0 3132.60   3
  -2  -4  -2 72613.1 3901.23   1
   2   4   2 69873.9 3865.53   1
  -2   4  -3 183902. 4055.96   3
  -2   4  -3 185360. 5933.78   1
  -2  -4  -3 184572. 5444.67   2
  -2  -4  -3 195738. 6820.46   1
   2   4   3 186164. 5480.63   3
  -2  -4  -4 262952. 8586.62   1
  -2  -4  -4 260106. 6692.43   2
   2   4   4 246355. 6619.46   3
  -2   4  -4 248137. 4773.67   3
  -2  -4  -5 47080.6 3034.48   2
  -2  -4  -5 47612.8 3993.32   1
  -2   4  -5 41665.2 3254.53   1
  -2  -4  -6 1868.29 942.587   1
  -2   4  -6 2762.94 946.814   1
  -2   4  -7 362.221 581.333   1
  -2  -6   8 25974.4 2939.61   3
  -2  -6   7 78.7727 376.439   3
   2  -6  -7-640.988 633.278   2
   2  -6  -6 135040. 6937.51   2
  -2  -6   6 126644. 5890.32   3
   2  -6  -5 48047.1 3949.83   2
   2   6  -5 48609.0 1942.86   1
  -2  -6   5 40180.1 3244.99   3
   2  -6  -4 247.896 360.786   2
  -2  -6   4 480.140 398.551   3
   2   6  -3 230735. 5128.10   1
   2  -6  -3 239159. 8052.15   2
  -2  -6   3 217404. 7018.37   3
  -2  -6   2 260841. 7647.64   3
   2  -6  -2 244961. 8022.19   2
   2   6  -1 10269.9 1285.80   1
   2  -6  -1 10230.4 1633.03   2
  -2  -6   1 9936.57 1513.62   3
  -2  -6   1 12927.7 1668.12   2
   2   6   0 26357.3 2224.47   1
   2  -6   0 24065.9 2462.16   2
  -2  -6   0 24031.3 2286.56   2
   2  -6   1 9618.52 1525.01   2
  -2  -6  -1 10442.7 1549.16   2
   2  -6   2 344623. 9048.71   2
  -2  -6  -2 333797. 9210.76   2
  -2   6  -2 347834. 7268.27   3
  -2   6  -3 56019.8 3596.23   1
  -2  -6  -3 60634.1 3934.74   2
   2  -6   3 55999.2 3593.03   2
  -2  -6  -4 10017.9 1675.26   2
  -2   6  -4 9663.25 1573.82   1
   2  -6   4 8828.05 1463.16   2
  -2  -6  -5 69364.7 4364.52   2
  -2   6  -5 63698.0 4231.14   1
   2  -6   5 71097.0 4127.08   2
  -2   6  -6 58852.3 4431.75   1
  -2  -8   6 9617.63 1891.85   3
   2  -8  -5 136736. 7429.20   2
  -2  -8   5 139715. 7169.38   3
  -2  -8   4 2370.55 934.347   3
   2  -8  -4 1343.26 778.550   2
   2  -8  -3 88480.4 5668.03   2
  -2  -8   3 77517.8 5166.28   3
   2  -8  -2 104285. 6123.92   2
  -2  -8   2 96618.3 5551.26   2
   2  -8  -1 85367.0 5565.41   2
  -2  -8   1 81001.4 5040.28   2
  -2  -8   0 85986.1 5335.17   2
   2  -8   0 83828.2 5544.08   2
  -2  -8  -1 54232.5 4324.27   2
   2  -8   1 54096.7 4398.63   2
   2  -8   2 17055.9 2463.30   2
  -2  -8  -2 20078.4 2637.40   2
  -2  -8  -3 20681.9 2757.73   2
   2  -8   3 17618.6 2475.75   2
  -2  -8  -4-585.355 711.132   2
  -2   8  -4-945.975 577.425   1
  -3  -1  10-117.277 222.392   3
  -3  -1   9 12464.8 1781.60   3
  -3   1   9 13711.2 1911.40   3
  -3  -1   8 37174.1 2836.63   3
  -3   1   8 36980.8 2866.52   3
  -3  -1   7 40.3463 230.084   3
  -3   1   7 248.737 260.515   3
  -3   1   7 308.368 321.591   1
  -3  -1   7 816.587 306.880   1
  -3   1   6 201911. 5440.50   1
  -3  -1   6 201768. 3878.50   1
  -3   1   6 202380. 5755.93   3
  -3  -1   6 190819. 5542.91   3
  -3   1   5 177737. 5006.08   3
  -3  -1   5 192230. 6109.93   2
  -3   1   5 181208. 5920.32   2
  -3   1   5 189064. 4753.66   1
  -3  -1   5 189444. 3168.44   1
  -3  -1   5 179155. 5009.29   3
   3   1  -4 74348.6 2951.17   3
  -3  -1   4 74549.2 3462.76   2
  -3  -1   4 70094.4 1568.46   1
  -3   1   4 71188.1 3377.13   2
  -3  -1   3 324036. 3394.31   1
  -3   1   3 315830. 6377.15   2
   3   1  -3 321704. 5563.90   3
   3  -1  -2 44095.5 2161.35   2
   3   1  -2 43662.5 1831.85   3
  -3   1   2 42579.9 2072.56   2
  -3  -1   2 43622.8 1577.90   1
  -3  -1   2 41752.3 1848.71   3
   3   1  -1 245565. 4459.59   1
   3  -1  -1 239347. 4330.16   2
   3   1  -1 246523. 3922.41   3
  -3   1   1 244056. 4448.20   2
  -3  -1   1 244886. 4476.35   1
  -3  -1   1 248120. 3987.52   3
  -3   1   0 3174.21 330.973   3
  -3   1   0 2844.07 641.508   1
   3   1   0 2484.04 558.560   1
   3  -1   0 3132.70 402.001   2
  -3   1   0 2987.09 404.484   2
  -3  -1   0 3158.50 419.617   3
  -3  -1   0 3655.64 681.280   1
   3   1   0 3453.82 416.093   3
  -3   1  -1 12142.4 1362.99   1
  -3  -1  -1 11308.3 581.550   2
  -3  -1  -1 10834.4 1283.27   1
   3   1   1 10924.8 642.093   3
   3   1   2 57652.4 3241.39   1
  -3   1  -2 58906.9 3226.21   1
  -3  -1  -2 57351.4 3256.48   1
   3   1   2 53806.2 1296.27   3
  -3  -1  -3 29379.0 2605.47   1
  -3   1  -3 30368.3 2532.96   1
   3   1   3 29967.9 975.300   3
  -3  -1  -4 78123.0 4567.69   1
   3   1   4 82584.5 1738.63   3
  -3   1  -4 83692.1 4605.33   1
   3   1   4 80879.0 1664.30   3
  -3  -1  -5 37429.3 3453.56   1
  -3   1  -5 35979.8 3306.21   1
  -3   1  -6 40518.4 3782.04   1
  -3  -1  -6 47701.2 4171.41   1
  -3  -3   9 10087.2 1672.67   3
  -3   3   9 12273.7 1914.62   3
  -3  -3   8 2331.77 769.944   3
  -3   3   8 2211.68 740.822   3
   3  -3  -7 74618.2 4912.26   2
  -3  -3   7 61867.4 3638.13   3
  -3  -3   6 2585.07 645.020   3
   3  -3  -6 2140.46 829.712   2
   3  -3  -5 21976.9 2334.94   2
  -3  -3   5 20765.0 1874.18   3
  -3   3   5 23092.2 2022.68   1
   3  -3  -4 50554.8 3278.55   2
  -3   3   4 49665.9 3056.67   2
  -3  -3   4 47351.6 2669.06   3
   3   3  -4 54422.9 2728.56   3
   3  -3  -3 455371. 9161.79   2
  -3   3   3 476270. 9031.38   2
   3   3  -3 477083. 7556.83   3
  -3  -3   2-123.858 212.264   3
   3   3  -2 79.4251 109.090   1
   3  -3  -1 983.012 404.221   2
   3   3  -1 677.174 278.520   3
  -3   3   1 593.778 321.755   2
  -3  -3   1 1078.99 334.618   1
   3   3  -1 912.573 300.045   1
  -3  -3   1 741.442 352.256   3
  -3  -3   0 177580. 4889.22   1
   3  -3   0 181788. 4632.50   2
  -3  -3   0 181784. 4599.84   3
   3   3   0 183982. 4278.24   3
  -3   3   0 180084. 4220.11   2
   3   3   1 129631. 3579.43   3
   3   3   1 145217. 5009.80   1
  -3  -3  -1 139101. 4906.21   1
   3  -3   1 127520. 3706.72   2
  -3   3  -1 138660. 2968.25   3
  -3  -3  -1 138437. 3854.11   2
   3   3   2-156.929 180.032   3
  -3  -3  -2 123.890 134.718   2
  -3   3  -2 67.9909 101.192   3
  -3   3  -2 94.5967 297.879   1
   3  -3   2 475.287 255.555   2
  -3  -3  -2-242.601 283.924   1
  -3  -3  -3 207.433 173.249   2
   3   3   3-98.4332 173.939   3
   3  -3   3 673.742 252.693   2
  -3   3  -3 70.8367 57.6793   3
  -3   3  -3 36.2052 337.895   1
  -3  -3  -3-182.442 427.765   1
  -3  -3  -4 78067.7 3005.71   2
  -3  -3  -4 74820.8 4742.79   1
  -3   3  -4 80439.6 4614.44   1
   3   3   4 77336.3 3071.71   3
   3  -3   4 80998.9 2738.64   2
  -3  -3  -5 120678. 6439.01   1
  -3   3  -5 124875. 6180.18   1
  -3   3  -6 588.996 374.649   1
  -3  -3  -6 269.848 508.533   1
   3  -5  -8 26403.0 3314.50   2
  -3  -5   8 22456.0 2543.26   3
  -3  -5   7 11248.8 1736.10   3
   3  -5  -7 11852.4 2179.17   2
   3  -5  -6 11836.7 2025.10   2
  -3  -5   6 8817.23 1499.49   3
   3  -5  -5 57960.0 4240.90   2
  -3  -5   5 55756.7 3542.88   3
   3  -5  -4 44198.4 3462.17   2
  -3  -5   4 50328.5 3235.86   3
  -3  -5   3 5116.46 1075.00   3
   3  -5  -3 7220.94 1344.27   2
   3   5  -3 4953.75 609.452   1
   3   5  -2 237701. 5202.42   1
   3  -5  -2 243114. 7495.55   2
  -3  -5   2 241606. 6760.89   3
   3  -5  -1 244550. 7280.33   2
  -3  -5   1 239470. 6800.29   3
  -3   5   1 255868. 6710.66   2
  -3   5   0 27357.3 2020.66   3
   3  -5   0 25528.1 2319.63   2
   3   5   0 28197.1 2137.95   3
  -3  -5   0 30101.2 2314.50   2
   3   5   0 28801.0 2340.82   1
  -3   5  -1 2319.12 552.244   3
   3  -5   1 2093.95 662.498   2
  -3  -5  -1 2281.78 671.635   2
  -3  -5  -1 2843.77 848.029   1
  -3   5  -2 10774.1 1567.84   1
  -3  -5  -2 15430.1 1756.70   2
   3  -5   2 13284.0 1603.03   2
  -3   5  -2 15604.9 1326.45   3
  -3  -5  -2 12836.4 1833.47   1
  -3   5  -3 36982.8 3021.95   1
  -3  -5  -3 37881.0 2727.08   2
   3  -5   3 40794.6 2743.18   2
  -3  -5  -3 38404.0 3420.75   1
  -3  -5  -4 47361.6 3048.26   2
  -3   5  -4 44293.3 3554.89   1
   3  -5   4 40921.3 2759.03   2
  -3  -5  -4 46093.0 4027.62   1
  -3   5  -5 21389.9 2634.92   1
  -3  -5  -5 20898.3 2913.76   1
  -3   5  -6 7273.29 1699.56   1
   3  -7  -6 38211.2 3985.39   2
  -3  -7   6 41596.7 3735.59   3
   3  -7  -5 120376. 6731.88   2
  -3  -7   5 114733. 5991.12   3
   3  -7  -4 10901.9 2028.66   2
  -3  -7   4 6561.75 1404.71   3
  -3  -7   3-3.44657 84.2364   3
   3  -7  -3 4.05974 252.308   2
   3   7  -2 30013.1 2325.25   1
  -3  -7   2 34299.2 3133.02   3
   3  -7  -2 27541.4 2982.04   2
   3  -7  -1 34064.1 3283.14   2
  -3  -7   1 35454.1 3094.85   2
   3  -7   0 154603. 6900.57   2
  -3  -7   0 151522. 6503.88   2
   3  -7   1 21452.6 2552.35   2
  -3  -7  -1 25482.7 2740.96   2
  -3  -7  -2 33877.5 3207.17   2
   3  -7   2 30882.7 3039.29   2
  -3   7  -3 156562. 7004.32   1
  -3  -7  -3 166086. 7072.90   2
   3  -7   3 149731. 6562.99   2
  -3   7  -4-73.4400 295.315   1
   3  -9  -2 1720.91 903.358   2
  -3  -9   2 534.151 647.959   2
   3  -9  -1 1803.61 915.115   2
  -3  -9   1 632.437 489.903   2
   3  -9   0 2264.98 1042.56   2
  -3  -9   0 2590.88 1015.30   2
  -3  -9  -1 156791. 8175.96   2
   3  -9   1 161784. 8206.31   2
  -3  -9  -2 4562.34 1418.18   2
   3  -9   2 5209.84 1521.63   2
  -4   0   9-463.114 396.679   3
  -4   0   8 330517. 8772.28   3
  -4   0   7 191.459 213.872   3
  -4   0   7-17.1261 182.663   1
  -4   0   6 194130. 4521.71   1
  -4   0   6 197301. 5825.35   3
  -4   0   5-376.288 236.768   3
  -4   0   5-250.913 226.794   1
  -4   0   4 190773. 5796.38   2
  -4   0   4 185507. 4884.86   3
  -4   0   3 199.207 197.502   3
  -4   0   3 134.556 159.998   2
  -4   0   2 123688. 3708.09   1
  -4   0   2 124769. 3837.24   2
  -4   0   2 122712. 3292.59   3
  -4   0   1 68.5918 170.192   2
  -4   0   1-59.4516 86.0455   3
  -4   0   1 154.046 239.931   1
  -4   0   0 810190. 6402.56   2
  -4   0   0 811490. 11314.5   1
  -4   0   0 823062. 5901.12   3
  -4   0  -1-141.935 215.080   1
  -4   0  -2 219372. 7002.93   1
  -4   0  -3-881.353 568.908   1
  -4   0  -4 173602. 7428.81   1
  -4   0  -5 1443.28 857.317   1
  -4   2   9 30068.8 2884.26   3
  -4  -2   9 32104.5 2979.88   3
  -4   2   8 13756.1 1826.98   3
  -4  -2   8 7907.75 1415.69   3
  -4   2   7 116433. 4995.29   3
  -4  -2   7 122350. 5114.88   3
  -4   2   6 57014.0 3279.92   3
   4  -2  -6 57216.4 3938.27   2
  -4   2   6 61732.5 3216.78   1
  -4  -2   6 55216.4 3232.30   3
   4  -2  -5 204185. 6885.12   2
  -4  -2   5 221083. 6105.58   3
   4   2  -4 62870.4 2956.53   3
   4  -2  -4 62905.4 3540.80   2
  -4   2   4 66972.6 3497.00   2
  -4  -2   4 63563.1 3070.38   3
   4  -2  -3 131706. 4713.44   2
  -4   2   3 133834. 4632.84   2
  -4  -2   3 132636. 4112.64   3
  -4  -2   3 134575. 2775.32   1
   4   2  -3 132319. 3972.55   3
  -4   2   2 135493. 4402.94   2
  -4  -2   2 130177. 3822.70   3
  -4  -2   2 136478. 3561.91   1
   4   2  -2 133113. 3763.84   3
   4  -2  -1 212850. 4863.20   2
  -4   2   1 213778. 5080.42   2
  -4  -2   1 219480. 4771.87   3
  -4  -2   1 225514. 5401.55   1
   4   2  -1 223224. 4527.83   3
  -4   2   0 63076.1 3369.80   1
   4  -2   0 59466.5 2193.54   2
   4   2   0 62729.3 3115.83   1
  -4  -2   0 58055.9 2361.18   3
  -4   2   0 57926.3 2035.18   2
   4   2   0 59716.6 2198.90   3
  -4  -2   0 63470.8 3233.24   1
  -4  -2  -1 233753. 6896.06   1
   4  -2   1 227804. 3165.66   2
  -4   2  -1 218292. 6756.25   1
   4   2   1 242948. 6810.74   1
  -4  -2  -1 218140. 3808.01   2
   4   2   1 222360. 3950.38   3
  -4  -2  -2 225204. 7436.49   1
  -4  -2  -2 214580. 2702.56   2
  -4   2  -2 211867. 7162.23   1
   4   2   2 213262. 3558.58   3
  -4  -2  -3 62818.6 4255.79   1
  -4   2  -3 69921.4 4365.76   1
   4   2   3 63855.9 1750.15   3
  -4  -2  -4 19594.0 2573.07   1
  -4   2  -4 17670.7 2410.85   1
  -4  -2  -5 53089.8 4501.92   1
  -4   2  -5 56684.4 4617.16   1
  -4  -4   8-210.145 438.192   3
   4  -4  -8 558.260 517.337   2
  -4  -4   7 1668.72 773.220   3
   4  -4  -7 2072.69 873.487   2
   4  -4  -6 117051. 6135.25   2
  -4  -4   6 117898. 5224.10   3
   4  -4  -5 17117.4 2275.79   2
  -4  -4   5 22890.5 2199.71   3
   4  -4  -4 59035.4 3906.59   2
  -4  -4   4 59291.5 3339.93   3
   4   4  -3 291240. 4045.21   1
   4  -4  -3 281566. 8009.15   2
  -4  -4   3 280449. 6979.53   3
   4  -4  -2 578629. 10673.4   2
   4   4  -2 566678. 7812.15   1
  -4  -4   2 570270. 9814.14   3
  -4   4   2 576549. 10598.0   2
  -4  -4   2 573414. 8051.42   1
   4   4  -2 592997. 9401.62   3
   4  -4  -1 93105.4 4061.89   2
  -4  -4   1 86022.4 3557.13   1
   4   4  -1 87900.6 3539.93   1
  -4  -4   1 93200.5 3937.55   3
  -4   4   1 92392.3 3782.39   2
   4   4  -1 92960.6 3662.89   3
  -4  -4   0-2.05737 248.467   3
  -4   4   0-175.967 157.076   3
   4   4   0-400.009 272.068   3
  -4  -4   0-79.3776 213.278   2
  -4  -4   0 401.658 354.933   1
   4   4   0-176.086 217.463   1
  -4   4  -1 705.763 460.070   1
  -4   4  -1 476.329 225.153   3
   4   4   1-88.8602 155.298   3
  -4  -4  -1-2.65024 239.458   1
  -4  -4  -1 540.762 267.946   2
  -4   4  -2 78810.9 4437.83   1
  -4  -4  -2 78937.8 4598.98   1
   4  -4   2 77575.6 3126.02   2
  -4  -4  -2 82814.6 3455.21   2
   4   4   2 78125.6 3198.50   3
  -4   4  -2 86437.4 2146.75   3
  -4  -4  -3 40293.6 2278.01   2
  -4   4  -3 44635.0 3584.00   1
  -4  -4  -3 41044.5 3588.19   1
  -4  -4  -4 5281.24 1421.33   1
  -4   4  -4 6058.35 1423.98   1
  -4   4  -5 67735.2 5027.78   1
  -4  -6   7 15704.2 2282.35   3
   4  -6  -7 14558.4 2493.12   2
   4  -6  -6 481.174 466.035   2
  -4  -6   6-245.741 288.823   3
   4  -6  -5 1950.34 891.696   2
  -4  -6   5 1871.29 867.646   3
   4  -6  -4 304632. 10078.4   2
  -4  -6   4 293237. 8779.14   3
   4  -6  -3 43839.1 3697.11   2
   4   6  -3 50089.7 2233.49   1
  -4  -6   3 46720.3 3447.71   3
   4  -6  -2 51543.4 3862.87   2
  -4  -6   2 50231.6 3575.99   3
   4   6  -2 58623.2 2911.67   1
   4  -6  -1 19953.5 2321.60   2
  -4  -6   1 19705.5 2287.46   3
   4   6  -1 19009.8 1907.59   1
   4  -6   0 158545. 6294.73   2
  -4  -6   0 160228. 6137.26   2
   4  -6   1 8182.28 1410.28   2
  -4  -6  -1 10204.0 1585.16   2
  -4   6  -2 297.362 408.388   1
   4  -6   2 504.159 379.716   2
  -4  -6  -2 375.092 432.846   2
  -4  -6  -2 1020.67 587.644   1
  -4   6  -3 85436.2 5277.38   1
  -4  -6  -3 87752.3 5733.85   1
   4  -8  -4 21664.9 3054.01   2
  -4  -8   4 27101.0 3165.59   3
   4  -8  -3 4480.16 1348.51   2
  -4  -8   3 2121.53 908.502   3
   4  -8  -2 3183.17 1047.09   2
  -4  -8   2 6451.88 1449.41   2
   4  -8  -1 43979.8 4071.03   2
  -4  -8   1 42485.6 3848.54   2
   4  -8   0 18053.5 2566.45   2
  -4  -8   0 19375.0 2653.84   2
   4  -8   1 168184. 7656.71   2
  -4  -8  -1 158001. 7538.21   2
  -4  -8  -2 2292.93 952.591   2
  -5  -1   9 37997.9 3264.32   3
  -5   1   9 36350.5 3196.44   3
  -5  -1   8 34473.1 2930.24   3
  -5   1   8 36487.1 2971.51   3
  -5   1   7 123993. 4367.75   1
  -5  -1   7 128030. 5334.12   3
  -5   1   7 125029. 5186.84   3
  -5   1   6 8491.22 1292.53   3
  -5   1   6 8545.13 1080.67   1
  -5  -1   6 7337.68 1186.20   3
  -5  -1   6 9668.18 739.521   1
  -5  -1   5 987.168 288.508   1
  -5  -1   5 846.274 388.929   3
  -5   1   5 910.687 417.299   3
  -5   1   4 1250.25 531.957   2
  -5  -1   4 1248.12 427.141   3
  -5   1   4 1304.71 445.813   3
  -5  -1   4 946.857 283.219   1
  -5  -1   4 1734.55 598.835   2
  -5   1   3 22876.5 1702.64   3
  -5  -1   3 22984.9 2029.36   2
  -5   1   3 25815.8 2079.78   2
  -5  -1   3 23924.8 1653.24   1
  -5  -1   3 23085.1 1732.40   3
   5   1  -2 23611.1 1588.88   3
  -5  -1   2 24429.0 1905.94   2
  -5   1   2 25434.4 2079.90   1
  -5   1   2 24742.0 1878.23   2
  -5  -1   2 25300.5 1874.39   1
  -5  -1   2 25216.0 1674.54   3
  -5   1   2 24566.6 1572.89   3
   5   1  -1 44368.0 1947.68   3
  -5  -1   1 48250.5 2352.46   2
  -5   1   1 52153.8 3135.88   1
  -5   1   1 50011.5 2357.58   2
  -5  -1   1 44221.1 2723.10   1
  -5  -1   1 46614.4 2105.09   3
  -5   1   1 47379.4 1875.53   3
  -5  -1   0 182710. 3461.79   2
  -5   1   0 185339. 6343.84   1
  -5  -1   0 183820. 3644.18   3
  -5  -1   0 177136. 5999.26   1
  -5   1   0 178904. 2846.66   2
  -5   1   0 180692. 2534.69   3
  -5   1  -1 218770. 7388.33   1
  -5  -1  -1 211012. 7178.94   1
  -5   1  -2 81015.8 4843.69   1
  -5  -1  -2 75163.6 4657.72   1
  -5  -1  -3 15826.3 2316.74   1
  -5   1  -3 17078.8 2400.08   1
  -5   1  -4 655.282 665.688   1
  -5  -1  -4 442.348 554.923   1
  -5  -3   8 11674.8 1834.43   3
  -5   3   8 10216.3 1693.47   3
  -5  -3   7 246.548 288.940   3
  -5   3   7 997.229 501.617   3
   5  -3  -7 339.665 365.080   2
   5  -3  -6 54228.1 4136.14   2
  -5  -3   6 56288.5 3592.62   3
   5  -3  -5 163021. 6683.50   2
  -5  -3   5 159092. 5700.45   3
   5  -3  -4 14704.7 1888.69   2
  -5  -3   4 17454.5 811.074   1
  -5  -3   4 16736.2 1758.60   3
  -5  -3   3 19885.0 1395.59   1
   5  -3  -3 23285.6 2205.73   2
  -5   3   3 20669.3 2120.88   2
  -5  -3   3 17428.3 1710.92   3
  -5  -3   2 41542.4 2387.69   1
   5  -3  -2 38121.0 2594.71   2
  -5   3   2 44891.7 2957.84   2
  -5  -3   2 45344.0 2675.14   3
   5   3  -2 39077.4 2350.20   3
  -5  -3   1 159690. 5273.93   1
   5   3  -1 165227. 5320.62   1
  -5  -3   1 167444. 5020.93   3
  -5   3   1 162769. 4714.87   2
   5   3  -1 167758. 4578.67   3
  -5   3   0 5401.65 1184.12   1
   5  -3   0 6629.46 861.525   2
  -5  -3   0 6643.93 1223.58   1
  -5  -3   0 7307.33 1041.18   3
  -5   3   0 7554.71 779.576   3
   5   3   0 6319.80 859.005   3
  -5  -3  -1 22212.1 2430.19   1
   5  -3   1 25744.7 1309.20   2
  -5   3  -1 27837.4 2736.01   1
  -5  -3  -1 27217.4 1670.64   2
   5   3   1 23992.9 1558.05   3
  -5   3  -2 758.746 558.152   1
  -5  -3  -2 687.144 504.823   1
  -5  -3  -3 144131. 7121.22   1
  -5   3  -3 144115. 6971.34   1
  -5   3  -4 563.834 501.822   1
   5  -5  -7 77420.2 5678.74   2
  -5  -5   7 65935.7 4441.22   3
  -5  -5   6 14017.2 2000.94   3
   5  -5  -6 14152.9 2364.93   2
  -5  -5   5 889.040 470.483   3
   5  -5  -5-193.845 354.634   2
   5  -5  -4 110303. 5875.36   2
  -5  -5   4 113762. 5243.71   3
   5   5  -3 120989. 3475.85   1
   5  -5  -3 124505. 5910.62   2
  -5  -5   3 113949. 5164.42   3
  -5  -5   2 116891. 4449.90   1
   5  -5  -2 103458. 5082.90   2
   5   5  -2 102674. 3920.26   1
  -5  -5   2 104980. 4927.08   3
   5  -5  -1 24778.2 2342.63   2
  -5  -5   1 25144.0 2404.59   3
  -5  -5   1 23162.9 2178.23   1
   5  -5   0 711.397 457.849   2
  -5  -5   0 802.569 466.068   2
  -5  -5   0 1618.45 640.399   1
  -5   5  -1 31671.1 3202.79   1
   5  -5   1 31651.9 2363.22   2
  -5  -5  -1 31757.8 2967.76   1
  -5  -5  -1 33269.2 2545.91   2
  -5   5  -2 2115.44 865.366   1
  -5  -5  -2 2349.20 922.642   1
  -5   5  -3 4165.37 1311.64   1
  -5  -5  -3 2180.13 975.057   1
   5  -7  -5 29312.8 3585.89   2
  -5  -7   5 31954.4 3299.00   3
   5  -7  -4 55881.8 4807.83   2
  -5  -7   4 49670.0 4076.29   3
   5  -7  -3 87998.5 5696.50   2
  -5  -7   3 85909.7 5292.94   3
   5  -7  -2 724.349 519.764   2
  -5  -7   2 2592.67 1048.24   3
   5  -7  -1 4207.43 1151.47   2
  -5  -7   1 4635.95 1199.00   2
   5  -7   0 22234.2 2616.36   2
  -5  -7   0 21713.3 2588.78   2
  -5  -7  -1 82080.6 4924.95   2
  -6   0   9-310.023 351.497   3
  -6   0   8 596.960 465.236   3
  -6   0   7-578.491 370.503   3
  -6   0   6 297654. 8092.28   3
  -6   0   5 484.532 333.799   1
  -6   0   5-203.233 314.698   3
  -6   0   4 44950.6 2638.78   1
  -6   0   4 43538.5 2674.74   3
  -6   0   3 165.206 184.299   2
  -6   0   3 369.009 244.379   3
  -6   0   3 303.218 236.980   1
  -6   0   2 341563. 7243.97   2
  -6   0   2 346052. 8313.52   1
  -6   0   2 356091. 6426.50   3
  -6   0   1 191.132 202.153   2
  -6   0   1 99.8342 133.134   3
  -6   0   1 250.316 353.209   1
  -6   0   0 108918. 1995.82   3
  -6   0   0 108219. 5285.18   1
  -6   0  -1-207.553 308.069   1
  -6   0  -2 244926. 9325.28   1
  -6   0  -3 1511.20 832.812   1
  -6  -2   8 42493.4 3467.56   3
  -6   2   8 49635.1 3686.30   3
  -6   2   7 145450. 5983.35   3
  -6  -2   7 138084. 5991.27   3
  -6   2   6 118762. 5146.37   3
  -6  -2   6 114486. 5210.01   3
  -6   2   5 196153. 6292.15   3
  -6  -2   5 203316. 6562.72   3
  -6  -2   5 203827. 3561.77   1
  -6   2   4 119653. 4574.62   3
  -6  -2   4 120949. 4743.96   3
  -6  -2   4 120589. 3605.94   1
  -6   2   3 61320.7 3018.54   3
  -6  -2   3 54608.7 3406.92   2
  -6   2   3 56957.8 3465.17   2
  -6  -2   3 60243.6 3161.34   3
  -6  -2   3 61184.0 2983.94   1
   6   2  -2 59965.9 2884.16   3
  -6  -2   2 54419.9 3132.60   2
  -6   2   2 56580.4 3575.29   1
  -6   2   2 58660.2 3211.92   2
  -6  -2   2 54228.2 2836.15   3
  -6  -2   2 60396.7 3341.50   1
  -6   2   2 57787.2 2561.31   3
   6   2  -1 65744.3 2771.93   3
  -6  -2   1 66854.0 3108.40   2
  -6   2   1 65373.0 4039.24   1
  -6  -2   1 62894.3 2825.61   3
  -6   2   1 65632.0 2747.40   2
  -6  -2   1 67335.6 3888.63   1
  -6   2   1 67657.2 2365.10   3
  -6   2   0 89423.6 4993.94   1
  -6  -2   0 97947.1 2661.34   2
  -6  -2   0 91259.6 4933.82   1
  -6  -2  -1 151396. 6837.28   1
  -6   2  -1 161242. 7169.49   1
  -6  -2  -2 57891.4 4521.82   1
  -6   2  -2 58745.7 4519.39   1
  -6   4   7 48762.9 3787.35   3
   6  -4  -7 54020.1 4668.61   2
  -6  -4   7 47293.0 3756.90   3
   6  -4  -6 16964.5 2504.79   2
  -6  -4   6 17736.3 2202.54   3
  -6  -4   5 14379.5 1915.44   3
   6  -4  -5 10518.0 1808.64   2
   6  -4  -4 173396. 6988.01   2
  -6  -4   4 171219. 6315.14   3
   6  -4  -3 69458.3 4146.18   2
  -6  -4   3 75129.9 3232.38   1
  -6  -4   3 70368.9 3969.61   3
  -6  -4   2-156.492 319.353   1
  -6  -4   2-35.9844 238.041   3
   6  -4  -2 225.434 232.289   2
  -6   4   1 35240.0 3194.52   1
   6  -4  -1 32451.8 2377.23   2
  -6  -4   1 33588.0 2770.60   1
  -6  -4   1 32858.8 2587.69   3
  -6   4   0 108242. 5750.25   1
  -6  -4   0 109133. 5448.21   1
  -6  -4   0 104629. 3976.83   2
  -6   4  -1 2257.33 975.859   1
  -6  -4  -1 4383.85 1178.12   1
  -6   4  -2 20150.3 2729.16   1
  -6  -4  -2 15200.2 2394.40   1
   6  -6  -6 186075. 9113.93   2
  -6  -6   6 183934. 7904.65   3
  -6  -6   5-386.036 500.209   3
   6  -6  -5 816.311 684.793   2
   6  -6  -4 5853.53 1454.25   2
  -6  -6   4 4137.57 1114.31   3
   6  -6  -3 109736. 6084.91   2
  -6  -6   3 112747. 5879.66   3
   6  -6  -2 112311. 5833.97   2
  -6  -6   2 110369. 5841.55   3
  -6  -6   1 88689.9 4964.79   1
   6  -6  -1 96727.8 5126.71   2
  -6  -6   1 81567.3 4568.20   2
  -6   6   0 2483.71 1144.39   1
  -6  -6   0 1281.01 666.463   1
  -6  -6  -1-12.7345 723.816   1
   6  -8  -2 103543. 6513.43   2
  -6  -8   2 99856.2 6173.07   2
  -7  -1   8-882.532 603.561   3
  -7   1   8-214.388 280.818   3
  -7  -1   7 1791.37 710.399   3
  -7   1   7 2062.44 735.737   3
  -7  -1   6 53440.6 3640.14   3
  -7   1   6 49881.9 3500.14   3
  -7   1   5 162943. 5823.05   1
  -7  -1   5 169230. 4861.18   1
  -7  -1   5 157391. 5890.16   3
  -7   1   5 158351. 5882.30   3
  -7   1   4 116752. 5111.65   1
  -7  -1   4 115380. 4470.33   1
  -7  -1   4 107484. 4577.15   3
  -7   1   4 114811. 4586.80   3
  -7   1   3 45185.8 3273.07   1
  -7  -1   3 48225.8 3148.07   1
  -7  -1   3 45546.6 2767.19   3
  -7   1   3 45435.9 2604.99   3
  -7   1   2 44248.5 3420.85   1
  -7  -1   2 43670.2 3241.61   1
  -7  -1   2 37839.4 2282.36   3
  -7   1   2 37909.5 2094.02   3
  -7   1   1 39534.6 3426.98   1
  -7  -1   1 37795.0 3297.99   1
  -7   1   0 6022.25 1386.48   1
  -7  -1   0 7050.71 1491.84   1
  -7  -1  -1 4562.43 1302.92   1
  -7   1  -1 4319.73 1353.92   1
  -7   3   7 114951. 5700.61   3
  -7  -3   7 113217. 5866.69   3
  -7  -3   6 5304.83 1199.05   3
  -7   3   6 5116.74 1166.75   3
  -7  -3   5 9451.15 1561.31   3
  -7   3   5 10427.7 1522.18   3
  -7   3   4 11536.5 1509.58   3
  -7  -3   4 14758.5 1460.48   1
  -7  -3   4 13115.7 1753.33   3
  -7   3   3 128242. 4552.41   3
  -7  -3   3 135866. 5045.05   1
  -7  -3   3 127245. 5235.73   3
  -7  -3   2 34731.6 2838.97   1
  -7   3   2 34981.3 3168.52   1
  -7  -3   2 36101.1 2651.06   3
  -7   3   2 32699.5 2005.12   3
  -7  -3   1 4562.81 881.091   3
  -7   3   1 5338.61 1315.82   1
  -7  -3   1 5093.56 1266.71   1
  -7  -3   0 15939.2 2325.42   1
  -7   3   0 17767.8 2521.45   1
  -7  -3  -1 81590.9 5587.52   1
  -7  -5   6 718.759 509.265   3
  -7   5   6-297.809 416.682   3
   7  -5  -6-633.893 645.913   2
   7  -5  -5 31409.1 3415.28   2
  -7  -5   5 31784.9 3162.69   3
  -7  -5   4 194.317 301.490   3
   7  -5  -4-378.690 401.700   2
   7  -5  -3 18127.3 2304.33   2
  -7  -5   3 17687.9 2262.25   3
  -7  -5   2 60138.9 4094.47   3
  -7  -5   1 50303.4 3717.68   1
  -7  -5   0 32462.8 3283.13   1
   7  -7  -4 6002.27 1683.54   2
   7  -7  -3 13023.5 2281.59   2
  -8   0   7 959.968 544.175   3
  -8   0   6 165139. 6686.98   3
  -8   0   5 302.284 320.566   3
  -8   0   5 283.224 270.266   1
  -8   0   4 372917. 9724.53   1
  -8   0   4 345474. 8333.79   3
  -8   0   3 139.439 161.647   3
  -8   0   3 108.537 307.366   1
  -8   0   2 3930.65 1102.36   1
  -8   0   1-1090.47 635.370   1
  -8   0   0 110281. 6643.88   1
  -8  -2   7 58346.7 4337.76   3
  -8   2   7 56623.4 4093.85   3
  -8  -2   6 75660.8 4677.92   3
  -8   2   6 79626.8 4582.97   3
  -8   2   5 114138. 5514.77   1
  -8  -2   5 102444. 5132.03   3
  -8   2   5 108724. 5049.17   3
  -8  -2   4 426.215 314.567   3
  -8   2   4 113.198 215.314   3
  -8   2   3 59116.9 4238.59   1
  -8  -2   3 66919.5 3656.02   3
  -8  -2   3 64232.6 4050.16   1
  -8   2   2 70653.5 4839.29   1
  -8  -2   2 73938.5 4711.29   1
  -8   2   1 73523.8 5207.88   1
  -8  -2   1 65109.5 4736.75   1
  -8  -2   0 30029.2 3498.77   1
  -8   4   6 35954.5 3082.84   3
  -8  -4   6 33281.6 3339.62   3
  -8  -4   5-156.169 459.585   3
  -8   4   5 306.716 294.578   3
  -8  -4   4-85.9612 366.170   3
  -8   4   4 171.435 293.717   3
  -8   4   3 55132.8 4338.73   1
  -8  -4   3 51331.8 3690.58   3
  -8  -4   1 94554.1 5641.03   1
  -9  -1   6 49934.8 3849.10   3
  -9   1   6 53638.4 3867.41   3
  -9  -1   5 5542.37 1205.55   3
  -9   1   4 7336.66 1560.30   1
  -9   1   3 33376.6 3434.68   1
  -9  -1   2-1511.87 899.878   1
  -9   3   5 47173.5 3885.13   1
   0   0   0    0.00    0.00   0

TITL cryst4-He-exp2-15K in C2/c
REM C2/c (#15 in standard setting)
CELL 0.71073   6.848134   7.665281   7.497574  90.0000 116.2534  90.0000
ZERR    4.00   0.000618   0.000573   0.000703   0.0000   0.0118   0.0000
LATT  7
SYMM -x, y,-z+1/2
SFAC H O Mg S
UNIT 8.00 20.00 4.00 4.00
TREF
HKLF 4
END
;
_shelx_hkl_checksum   11089


############################################################################
##########                    MgSO4.H2O at 30K                    ##########
############################################################################
 
data_MgSO4H2O_He_30K
 
_audit_creation_method            'SHELXL-2018/3'
_shelx_SHELXL_version_number      '2018/3'
_chemical_name_systematic         ?
_chemical_name_common             ?
_chemical_melting_point           ?
_chemical_formula_moiety          ?
_chemical_formula_sum
 'H2 Mg O5 S' 
_chemical_formula_weight          138.39

loop_
 _atom_type_symbol
 _atom_type_description
 _atom_type_scat_dispersion_real
 _atom_type_scat_dispersion_imag
 _atom_type_scat_source
 'O'  'O'   0.0106   0.0060
 'International Tables Vol C Tables 4.2.6.8 and 6.1.1.4'
 'H'  'H'   0.0000   0.0000
 'International Tables Vol C Tables 4.2.6.8 and 6.1.1.4'
 'S'  'S'   0.1246   0.1234
 'International Tables Vol C Tables 4.2.6.8 and 6.1.1.4'
 'Mg'  'Mg'   0.0486   0.0363
 'International Tables Vol C Tables 4.2.6.8 and 6.1.1.4'
 
_space_group_crystal_system       monoclinic
_space_group_IT_number            15
_space_group_name_H-M_alt         'C 2/c'
_space_group_name_Hall            '-C 2yc'
 
_shelx_space_group_comment
;
The symmetry employed for this shelxl refinement is uniquely defined
by the following loop, which should always be used as a source of
symmetry information in preference to the above space-group names.
They are only intended as comments.
;
 
loop_
 _space_group_symop_operation_xyz
 'x, y, z'
 '-x, y, -z+1/2'
 'x+1/2, y+1/2, z'
 '-x+1/2, y+1/2, -z+1/2'
 '-x, -y, -z'
 'x, -y, z-1/2'
 '-x+1/2, -y+1/2, -z'
 'x+1/2, -y+1/2, z-1/2'
 
_cell_length_a                    6.8560(9)
_cell_length_b                    7.6675(8)
_cell_length_c                    7.6008(10)
_cell_angle_alpha                 90
_cell_angle_beta                  117.821(17)
_cell_angle_gamma                 90
_cell_volume                      353.38(9)
_cell_formula_units_Z             4
_cell_measurement_temperature     30(2)
_cell_measurement_reflns_used     ?
_cell_measurement_theta_min       ?
_cell_measurement_theta_max       ?
 
_exptl_crystal_description        ?
_exptl_crystal_colour             ?
_exptl_crystal_density_meas       ?
_exptl_crystal_density_method     ?
_exptl_crystal_density_diffrn     2.601          
_exptl_crystal_F_000              280
_exptl_transmission_factor_min    ?
_exptl_transmission_factor_max    ?
_exptl_crystal_size_max           ?
_exptl_crystal_size_mid           ?
_exptl_crystal_size_min           ?
_exptl_absorpt_coefficient_mu     0.974
_shelx_estimated_absorpt_T_min    ?
_shelx_estimated_absorpt_T_max    ?
_exptl_absorpt_correction_type    ?
_exptl_absorpt_correction_T_min   ?
_exptl_absorpt_correction_T_max   ?
_exptl_absorpt_process_details    ?
_exptl_absorpt_special_details    ?
_diffrn_ambient_temperature       30(2)
_diffrn_radiation_wavelength      0.71073
_diffrn_radiation_type            MoK\a
_diffrn_source                    ?
_diffrn_measurement_device_type   ?
_diffrn_measurement_method        ?
_diffrn_detector_area_resol_mean  ?
_diffrn_reflns_number             1031
_diffrn_reflns_av_unetI/netI      0.0780
_diffrn_reflns_av_R_equivalents   0.0712
_diffrn_reflns_limit_h_min        -7
_diffrn_reflns_limit_h_max        9
_diffrn_reflns_limit_k_min        -8
_diffrn_reflns_limit_k_max        9
_diffrn_reflns_limit_l_min        -9
_diffrn_reflns_limit_l_max        8
_diffrn_reflns_theta_min          4.247
_diffrn_reflns_theta_max          29.210
_diffrn_reflns_theta_full         25.242
_diffrn_measured_fraction_theta_max   0.847
_diffrn_measured_fraction_theta_full  0.966
_diffrn_reflns_Laue_measured_fraction_max    0.847
_diffrn_reflns_Laue_measured_fraction_full   0.966
_diffrn_reflns_point_group_measured_fraction_max   0.847
_diffrn_reflns_point_group_measured_fraction_full  0.966
_reflns_number_total              410
_reflns_number_gt                 352
_reflns_threshold_expression      'I > 2\s(I)'
_reflns_Friedel_coverage          0.000
_reflns_Friedel_fraction_max      .
_reflns_Friedel_fraction_full     .
 
_reflns_special_details
;
 Reflections were merged by SHELXL according to the crystal
 class for the calculation of statistics and refinement.
 
 _reflns_Friedel_fraction is defined as the number of unique
 Friedel pairs measured divided by the number that would be
 possible theoretically, ignoring centric projections and
 systematic absences.
;
 
_computing_data_collection        ?
_computing_cell_refinement        ?
_computing_data_reduction         ?
_computing_structure_solution     ?
_computing_structure_refinement 'SHELXL-2018/3 (Sheldrick, 2018)'
_computing_molecular_graphics     ?
_computing_publication_material   ?
_refine_special_details           ?
_refine_ls_structure_factor_coef  Fsqd
_refine_ls_matrix_type            full
_refine_ls_weighting_scheme       calc
_refine_ls_weighting_details
'w=1/[\s^2^(Fo^2^)+(0.0780P)^2^] where P=(Fo^2^+2Fc^2^)/3'
_atom_sites_solution_primary      ?
_atom_sites_solution_secondary    ?
_atom_sites_solution_hydrogens    difmap
_refine_ls_hydrogen_treatment     refall
_refine_ls_extinction_method      'SHELXL-2018/3 (Sheldrick 2018)'
_refine_ls_extinction_coef        0.133(18)
_refine_ls_extinction_expression
 'Fc^*^=kFc[1+0.001xFc^2^\l^3^/sin(2\q)]^-1/4^'
_refine_ls_number_reflns          410
_refine_ls_number_parameters      40
_refine_ls_number_restraints      0
_refine_ls_R_factor_all           0.0588
_refine_ls_R_factor_gt            0.0505
_refine_ls_wR_factor_ref          0.1267
_refine_ls_wR_factor_gt           0.1202
_refine_ls_goodness_of_fit_ref    1.051
_refine_ls_restrained_S_all       1.051
_refine_ls_shift/su_max           0.000
_refine_ls_shift/su_mean          0.000
 
loop_
 _atom_site_label
 _atom_site_type_symbol
 _atom_site_fract_x
 _atom_site_fract_y
 _atom_site_fract_z
 _atom_site_U_iso_or_equiv
 _atom_site_adp_type
 _atom_site_occupancy
 _atom_site_site_symmetry_order  
 _atom_site_calc_flag
 _atom_site_refinement_flags_posn
 _atom_site_refinement_flags_adp
 _atom_site_refinement_flags_occupancy
 _atom_site_disorder_assembly
 _atom_site_disorder_group
Mg Mg 0.000000 0.500000 0.000000 0.0057(5) Uani 1 2 d S . P . .
S S 0.000000 0.15735(13) 0.250000 0.0046(5) Uani 1 2 d S T P . .
O1 O 0.1756(3) 0.0480(3) 0.3969(3) 0.0073(6) Uani 1 1 d . . . . .
O2 O 0.0959(3) 0.2699(3) 0.1514(3) 0.0070(6) Uani 1 1 d . . . . .
O3 O 0.000000 0.6338(4) 0.250000 0.0062(8) Uani 1 2 d S T P . .
H H 0.094(7) 0.690(7) 0.284(6) 0.013(11) Uiso 1 1 d . . . . .
 
loop_
 _atom_site_aniso_label
 _atom_site_aniso_U_11
 _atom_site_aniso_U_22
 _atom_site_aniso_U_33
 _atom_site_aniso_U_23
 _atom_site_aniso_U_13
 _atom_site_aniso_U_12
Mg 0.0047(8) 0.0041(9) 0.0093(8) 0.0002(5) 0.0042(6) -0.0002(5)
S 0.0037(7) 0.0021(7) 0.0084(7) 0.000 0.0032(5) 0.000
O1 0.0060(11) 0.0068(13) 0.0096(11) 0.0012(8) 0.0040(9) -0.0001(8)
O2 0.0049(11) 0.0047(12) 0.0123(10) 0.0010(8) 0.0047(9) 0.0005(8)
O3 0.0039(16) 0.0050(16) 0.0087(16) 0.000 0.0023(13) 0.000
 
_geom_special_details
;
 All esds (except the esd in the dihedral angle between two l.s. planes)
 are estimated using the full covariance matrix.  The cell esds are taken
 into account individually in the estimation of esds in distances, angles
 and torsion angles; correlations between esds in cell parameters are only
 used when they are defined by crystal symmetry.  An approximate (isotropic)
 treatment of cell esds is used for estimating esds involving l.s. planes.
;
 
loop_
 _geom_bond_atom_site_label_1
 _geom_bond_atom_site_label_2
 _geom_bond_distance
 _geom_bond_site_symmetry_2
 _geom_bond_publ_flag
Mg O1 2.017(2) 8_455 ?
Mg O1 2.017(2) 4 ?
Mg O2 2.040(2) . ?
Mg O2 2.040(2) 5_565 ?
Mg O3 2.1596(17) 5_565 ?
Mg O3 2.1596(17) . ?
S O1 1.465(2) . ?
S O1 1.465(2) 2 ?
S O2 1.483(2) . ?
S O2 1.483(2) 2 ?
O3 H 0.72(4) . ?
O3 H 0.72(4) 2 ?
 
loop_
 _geom_angle_atom_site_label_1
 _geom_angle_atom_site_label_2
 _geom_angle_atom_site_label_3
 _geom_angle
 _geom_angle_site_symmetry_1
 _geom_angle_site_symmetry_3
 _geom_angle_publ_flag
O1 Mg O1 180.0 8_455 4 ?
O1 Mg O2 93.90(8) 8_455 . ?
O1 Mg O2 86.10(8) 4 . ?
O1 Mg O2 86.10(8) 8_455 5_565 ?
O1 Mg O2 93.90(8) 4 5_565 ?
O2 Mg O2 180.00(12) . 5_565 ?
O1 Mg O3 91.40(7) 8_455 5_565 ?
O1 Mg O3 88.60(7) 4 5_565 ?
O2 Mg O3 87.32(10) . 5_565 ?
O2 Mg O3 92.68(10) 5_565 5_565 ?
O1 Mg O3 88.60(7) 8_455 . ?
O1 Mg O3 91.40(7) 4 . ?
O2 Mg O3 92.68(10) . . ?
O2 Mg O3 87.32(10) 5_565 . ?
O3 Mg O3 180.0 5_565 . ?
O1 S O1 110.13(19) . 2 ?
O1 S O2 108.54(11) . . ?
O1 S O2 110.41(11) 2 . ?
O1 S O2 110.41(11) . 2 ?
O1 S O2 108.54(11) 2 2 ?
O2 S O2 108.79(18) . 2 ?
S O1 Mg 139.96(14) . 4_545 ?
S O2 Mg 133.34(12) . . ?
Mg O3 Mg 123.26(16) . 2 ?
Mg O3 H 103(3) . . ?
Mg O3 H 110(3) 2 . ?
Mg O3 H 110(3) . 2 ?
Mg O3 H 103(3) 2 2 ?
H O3 H 106(8) . 2 ?
 
_refine_diff_density_max    0.820
_refine_diff_density_min   -0.957
_refine_diff_density_rms    0.217

_shelx_res_file
;
TITL cryst4-He-exp2-30K in C2/c
    cryst4-He-exp2-30K-copy.res
    created by SHELXL-2018/3 at 14:37:58 on 30-Jul-2021
REM C2/c (#15 with fixed user cell (not necessary: std = user cell)!)
REM CELL meas. 0.71073 6.843043 7.661157  7.594627  90.0 117.7426  90.0
REM latt corr for Nonius +.0130 +.0063 +.0062 +.078
CELL 0.71073   6.856043   7.667457   7.600827  90.0000 117.8206  90.0000
ZERR    4.00   0.000886   0.000798   0.000999   0.0000   0.0170   0.0000
LATT  7
SYMM -x, y,-z+1/2
SFAC O H S MG
UNIT 20 8 4 4
OMIT 4 0 4
OMIT -2 2 2
OMIT 1 1 2
OMIT 2 2 1
OMIT -4 0 8
OMIT 2 0 0
OMIT -2 4 4
OMIT 1 3 8
OMIT 0 0 4
L.S. 10
REM DAMP 10
ACTA
BOND $H
FMAP 2
PLAN 20
WGHT    0.078000
EXTI    0.132727
FVAR       9.67681
MG    4    0.000000    0.500000    0.000000    10.50000    0.00471    0.00410 =
         0.00931    0.00018    0.00416   -0.00017
S     3    0.000000    0.157351    0.250000    10.50000    0.00368    0.00208 =
         0.00845    0.00000    0.00319    0.00000
O1    1    0.175629    0.047953    0.396921    11.00000    0.00597    0.00684 =
         0.00962    0.00116    0.00404   -0.00007
O2    1    0.095886    0.269921    0.151437    11.00000    0.00494    0.00470 =
         0.01225    0.00099    0.00473    0.00054
O3    1    0.000000    0.633835    0.250000    10.50000    0.00395    0.00498 =
         0.00873    0.00000    0.00229    0.00000
H     2    0.094260    0.689807    0.284002    11.00000    0.01324
HKLF 4


REM  cryst4-He-exp2-30K in C2/c
REM wR2 = 0.1267, GooF = S = 1.051, Restrained GooF = 1.051 for all data
REM R1 = 0.0505 for 352 Fo > 4sig(Fo) and 0.0588 for all 410 data
REM 40 parameters refined using 0 restraints

END

WGHT      0.0787      0.0000

REM Highest difference peak  0.820,  deepest hole -0.957,  1-sigma level  0.217
Q1    1  -0.0210  0.2468  0.1684  11.00000  0.05    0.82
Q2    1   0.0000  0.0272  0.2500  10.50000  0.05    0.73
Q3    1   0.0062  0.3596  0.0577  11.00000  0.05    0.73
Q4    1   0.0452  0.1351  0.0392  11.00000  0.05    0.69
Q5    1   0.0227 -0.1031  0.4484  11.00000  0.05    0.57
Q6    1   0.0000  0.5122  0.2500  10.50000  0.05    0.56
Q7    1   0.1150  0.1101  0.5285  11.00000  0.05    0.55
Q8    1   0.2645  0.6347  0.3234  11.00000  0.05    0.53
Q9    1   0.1684  0.1307  0.2823  11.00000  0.05    0.51
Q10   1  -0.0121  0.4926  0.1240  11.00000  0.05    0.49
Q11   1   0.1691  0.1708  0.4056  11.00000  0.05    0.47
Q12   1   0.3287  0.0830  0.4836  11.00000  0.05    0.46
Q13   1   0.1556  0.2669  0.3170  11.00000  0.05    0.44
Q14   1   0.0000  0.7414  0.2500  10.50000  0.05    0.43
Q15   1   0.1720 -0.0429  0.3484  11.00000  0.05    0.42
Q16   1   0.3318  0.0094  0.6105  11.00000  0.05    0.41
Q17   1   0.1437  0.6319  0.4602  11.00000  0.05    0.41
Q18   1  -0.0705  0.3253  0.1063  11.00000  0.05    0.39
Q19   1   0.1754  0.7698  0.4843  11.00000  0.05    0.39
Q20   1   0.2297  0.2904  0.1409  11.00000  0.05    0.38
;
_shelx_res_checksum   39834

_shelx_hkl_file
;
   0   0   2 114152. 4633.94   2
   0   0   2 133710. 4328.50   3
   0   0   3-62.5142 81.8852   3
   0   0  -3-173.297 218.970   1
   0   0   3-30.1591 85.2210   1
   0   0   3-14.6557 69.2396   2
   0   0   4 55512.1 3289.44   3
   0   0   4 53153.0 4527.77   1
   0   0   4 65590.4 4115.41   2
   0   0   5 299.776 357.437   1
   0   0   5 173.447 221.758   2
   0   0  -5-180.895 348.267   1
   0   0   6 21641.4 2961.76   2
   0   0   6 20242.0 2305.60   3
   0   0   7-102.677 192.582   3
   0   0  -7 360.898 665.698   1
   0   0  -8 109789. 13591.0   1
   0   0   8 256006. 11865.7   3
   0   0  -9-928.655 1115.12   1
   0  -2  -1 484768. 13945.4   3
   0  -2   1 400068. 13988.5   2
   0   2   2 415742. 13168.3   3
   0   2  -2 431460. 15045.4   1
   0  -2  -2 401343. 12673.3   1
   0   2  -2 401582. 14342.6   2
   0  -2   2 402090. 14072.2   2
   0  -2  -2 428015. 12573.0   3
   0   2   3 129134. 5855.07   3
   0  -2   3 116735. 6450.15   2
   0   2  -3 135409. 7682.58   1
   0  -2  -3 125961. 5311.11   3
   0   2  -3 135455. 7237.43   2
   0  -2   4 18357.0 2746.40   1
   0   2  -4 15774.7 2304.19   2
   0  -2   4 14661.3 2240.33   2
   0  -2  -4 10554.5 1766.70   1
   0   2   4 14591.1 1809.10   3
   0  -2  -4 13583.2 1679.19   3
   0   2  -4 16685.4 2923.59   1
   0  -2   5 177483. 9407.20   2
   0   2  -5 155812. 8877.06   2
   0   2   5 164327. 8506.15   1
   0   2   5 175968. 9263.49   2
   0  -2  -5 166309. 9123.93   1
   0   2   6 2845.02 1066.14   2
   0  -2   6 4127.32 1367.64   2
   0  -2  -6 3835.58 1499.83   1
   0   2  -6 5134.05 2063.57   1
   0   2   6 3182.47 952.854   3
   0   2   7 129738. 7478.17   3
   0   2  -7 109149. 11571.5   1
   0  -2   7 102158. 6471.58   3
   0   2  -8 1427.68 1377.76   1
   0  -2  -8 4810.39 2476.97   1
   0  -2   8 4128.50 1257.74   3
   0   4  -2 241856. 11008.1   2
   0  -4  -2 191502. 10199.8   3
   0  -4  -3 174295. 9139.19   3
   0  -4   3 259623. 11827.8   2
   0   4  -3 257261. 11711.2   2
   0  -4   3 183282. 15029.3   1
   0  -4  -3 264364. 9874.37   1
   0  -4  -4 87615.0 5485.35   1
   0  -4  -4 83029.6 5597.82   3
   0   4  -4 96159.6 7303.62   2
   0  -4   4 102588. 7228.94   2
   0   4  -5 93697.4 7204.54   2
   0  -4  -5 98236.1 6041.82   1
   0   4   6 212971. 10763.7   3
   0   4  -6 190797. 11310.6   2
   0  -4  -6 184605. 10661.1   1
   0  -4  -7 8513.89 2359.95   1
   0   4  -7 5573.30 1868.93   2
   0   6   0 134757. 10496.9   2
   0  -6   1 29396.4 4292.74   1
   0   6  -1 35746.4 4973.20   2
   0   6   1 38928.9 4904.27   2
   0   6  -2 3278.74 1375.85   2
   0   6   2 3439.12 1370.60   2
   0   6  -3 88011.5 7728.20   2
   0  -6  -4 246983. 11310.6   1
   0   6  -4 244423. 14129.3   2
   0   6  -5 3300.97 1539.83   2
   0  -6  -5 2777.16 1138.14   1
   0   6  -6 20154.3 3912.80   2
   0  -6  -6 20153.0 3490.92   1
   0   6  -7 1469.94 1029.08   2
   0   8   0 50277.4 6968.69   2
   0   8   1 211879. 15607.0   2
   0   8  -1 209950. 15156.0   2
   0   8   2 3805.38 1847.09   2
   0   8  -2 3372.94 1787.32   2
   0   8   3 27579.7 4929.30   2
   0   8  -3 23127.8 4941.39   2
   0  -8  -4 39875.7 4310.75   1
   0   8  -4 42541.7 6776.11   2
   0   8   4 53495.3 7115.04   2
   0   8  -5 16041.7 4108.99   2
   0   8   5 12168.1 3260.14   2
   1  -1  -9 35981.2 6986.54   1
   1   1  -9 47300.8 8523.11   1
   1  -1  -8 3035.57 1645.44   1
   1   1  -8 1903.46 1597.34   1
  -1  -1   8 1803.61 770.820   3
   1  -1  -7 43894.1 5363.27   1
  -1  -1   7 41903.8 4061.74   2
  -1  -1   7 38596.8 3257.29   3
  -1   1   7 48111.0 4399.17   2
  -1   1   6 54778.5 4220.55   2
   1   1  -6 76627.6 8436.53   1
   1  -1  -6 73012.2 6117.79   1
  -1  -1   6 68466.6 4837.16   2
  -1   1   6 65445.7 3937.09   3
  -1  -1   5 15229.1 2635.47   1
  -1  -1   5 14019.6 1872.05   2
  -1   1   5 15564.2 1606.27   3
  -1   1   5 13556.6 1680.15   2
  -1   1   5 16410.5 2403.75   1
   1   1  -5 12329.0 2928.58   1
   1  -1  -5 21569.1 2773.50   1
  -1   1   4 151953. 5959.50   2
   1  -1  -4 134164. 7106.93   1
   1   1  -4 142851. 6209.87   2
  -1  -1   4 136371. 6082.50   2
  -1   1   4 144193. 5525.50   3
  -1   1   4 135092. 7199.26   1
  -1  -1   3 34746.1 2213.96   2
   1   1  -3 35352.5 2389.34   2
  -1   1   3 33771.8 1897.68   3
   1  -1  -3 31919.5 2552.50   1
   1  -1  -3 32277.6 1721.36   3
  -1  -1   2 401504. 11407.0   2
   1   1  -2 412741. 11448.1   2
   1  -1  -2 405664. 10603.8   3
   1  -1  -2 394311. 12254.5   1
   1  -1  -1 227895. 7131.27   2
  -1  -1   1 201424. 7207.21   3
   1  -1   0 16563.7 1628.86   2
  -1  -1   0 13509.3 1097.57   3
   1   1   1 339459. 9261.67   1
   1  -1   1 312713. 11515.7   2
  -1  -1  -1 296564. 9333.51   1
  -1  -1  -1 355455. 10485.8   3
   1  -1   2 1859.45 652.257   2
   1   1   2 1362.94 408.647   1
  -1  -1  -2 1581.66 504.713   3
   1   1   2 2301.73 672.870   3
   1  -1   2 733.080 593.407   1
  -1  -1  -2 1778.04 535.499   1
  -1   1  -3 44657.5 4262.54   1
   1   1   3 40523.9 2796.33   1
   1  -1   3 40029.3 3850.52   1
  -1   1  -3 38786.3 3584.95   2
   1  -1   3 32200.4 3173.44   2
   1   1   3 31780.0 3161.35   2
   1   1   4 17228.5 2048.53   1
  -1  -1  -4 24260.2 3347.97   1
  -1   1  -4 19739.6 3156.31   1
   1  -1   4 17189.1 2922.28   1
   1   1   4 18872.1 2270.10   3
   1   1   4 17232.4 2461.90   2
   1  -1   4 15236.4 2347.55   2
   1  -1   5 1804.19 724.602   3
  -1  -1  -5 2675.06 1344.08   1
   1  -1   5 2968.64 1322.66   1
   1   1   5 2676.22 1008.33   2
   1   1   5 2918.56 898.810   3
  -1   1  -5 4310.01 1581.51   1
   1   1   5 2415.49 840.085   1
   1  -1   5 2783.32 1059.73   2
   1   1   6 158213. 8276.16   3
   1   1   6 156977. 8381.89   1
   1  -1   6 126779. 7538.83   3
  -1   1  -6 138712. 11293.0   1
  -1   1  -7 1693.27 1248.49   1
   1  -1   7 1656.17 789.381   3
  -1  -1  -7 2028.68 1312.65   1
   1   1   7 535.421 471.320   3
   1  -1   8 12001.4 2428.37   3
   1   1   8 12272.9 2659.36   3
   1  -3  -9 2557.90 1595.94   1
   1   3  -8 22580.8 5472.67   1
   1  -3  -8 29591.1 4937.39   1
   1  -3  -7 1015.96 730.587   1
   1   3  -7 3062.39 1829.35   1
   1   3  -7 2404.97 1054.82   2
   1   3  -6 2061.49 1330.42   1
   1   3  -6 1383.64 709.585   2
   1  -3  -6 3086.62 1183.56   1
  -1  -3   6 1699.91 784.660   2
   1  -3  -5-299.970 320.342   1
   1  -3  -5-47.6771 98.1603   3
   1   3  -5-15.2698 73.3787   2
   1   3  -5 32.1639 146.555   1
  -1  -3   4 375667. 14425.2   2
   1  -3  -4 417995. 14615.2   1
   1   3  -4 361407. 14767.6   2
   1  -3  -4 378315. 12859.6   3
   1   3  -3 29830.7 3765.29   1
   1   3  -3 32451.2 3101.62   2
   1  -3  -3 40675.8 2985.43   3
  -1  -3   3 37280.9 3176.03   2
   1   3  -2 62451.8 4523.97   2
   1   3  -2 81519.9 5813.53   1
  -1  -3   2 77694.2 5552.41   1
  -1   3   2 62614.3 4494.99   2
  -1  -3   1 20921.1 2720.04   1
   1  -3   0 80356.4 5150.54   2
  -1  -3   0 88551.3 5200.61   3
   1  -3   1 250038. 11438.3   2
  -1  -3  -1 278398. 10116.9   3
  -1  -3  -2 612.777 355.517   3
  -1  -3  -2 473.982 244.549   1
   1  -3   3 59651.8 5256.35   2
  -1   3  -3 48868.3 5057.59   2
   1   3   3 40727.0 3944.56   3
  -1  -3  -3 55402.8 3359.12   1
  -1  -3  -3 37796.1 3322.41   3
   1   3   4 136828. 8349.52   3
  -1  -3  -4 195487. 8679.23   1
  -1   3  -4 172799. 10387.4   2
  -1  -3  -4 178434. 8300.37   3
   1  -3   4 143332. 9457.23   2
  -1  -3  -5 53932.6 5190.46   1
   1   3   5 58122.3 4996.72   3
  -1   3  -5 52615.3 5662.75   2
  -1  -3  -6-627.447 664.612   1
   1   3   6 64.9644 170.998   3
   1   3   7 11913.8 2671.37   3
   1  -3   7 11340.9 2301.21   3
   1  -3   8 113546. 8584.64   3
   1  -5  -8 5828.47 2129.52   1
   1  -5  -7 1373.08 990.815   1
   1   5  -7 3889.39 1445.43   2
   1   5  -6 73874.8 6748.36   2
   1  -5  -6 85891.2 7241.26   1
   1  -5  -5 192318. 9333.09   3
   1   5  -5 216022. 11996.5   2
   1  -5  -5 197994. 10237.4   1
   1  -5  -4 200.923 253.872   3
   1  -5  -4 1.54766 22.2964   1
   1   5  -4-234.034 338.858   2
  -1  -5   3 157518. 11071.1   1
   1   5  -3 100107. 7711.10   2
  -1   5   3 121597. 8303.34   2
   1  -5  -3 161030. 8526.10   3
   1   5  -2 221274. 12145.7   2
  -1   5   2 190883. 11233.6   2
  -1  -5   2 201540. 13087.2   1
   1   5  -1 21744.8 3260.92   2
  -1   5   1 27922.0 4012.45   2
  -1   5   0 54943.4 5528.49   2
  -1  -5   0 62786.2 5080.69   3
   1  -5   1 9513.00 2042.59   2
  -1   5  -1 7065.02 1860.44   2
  -1  -5  -1 7897.83 1798.02   3
  -1  -5  -2 55708.8 4832.59   3
  -1   5  -2 55676.7 5443.31   2
  -1   5  -3 58427.9 6009.86   2
  -1  -5  -3 86428.5 4969.23   1
  -1  -5  -4 4541.67 1138.22   1
  -1   5  -4 2856.79 1345.36   2
  -1  -5  -5 30715.8 3572.73   1
  -1   5  -5 23043.9 4138.90   2
  -1   5  -6 89440.9 8519.13   2
  -1   5  -7 35269.6 5424.25   2
   1   7  -7 36786.6 5396.76   2
  -1   7   6 44410.6 5716.63   2
   1   7  -6 54766.7 6946.83   2
   1  -7  -6 45825.2 5307.00   1
  -1   7   5 13689.3 3008.41   2
   1  -7  -5 10193.8 2176.05   1
   1   7  -5 18892.9 4011.77   2
   1   7  -4 10281.4 2887.09   2
  -1   7   4 3763.01 1605.45   2
   1   7  -3 59773.6 7087.48   2
  -1   7   3 63357.4 7334.42   2
  -1   7   2 32919.4 5640.97   2
   1   7  -2 69525.6 7584.31   2
  -1   7   1 105361. 9967.32   2
   1   7  -1 120295. 10386.3   2
   1   7   0 684.236 644.474   2
  -1   7   0 202.421 400.688   2
  -1  -7   0 163.399 281.531   1
   1   7   1 680.278 645.092   2
  -1   7  -1 897.300 838.137   2
  -1   7  -2 253452. 15334.2   2
  -1   7  -3 1329.77 997.839   2
  -1   7  -4 5778.89 2203.20   2
  -1   7  -5 93634.5 9636.49   2
  -1   9   4 15430.8 4199.88   2
   1   9  -4 19784.1 5074.15   2
  -1   9   3 857.927 974.331   2
   1   9  -3 930.274 1034.22   2
   1   9  -2 22042.9 4946.65   2
  -1   9   2 19282.5 4652.99   2
   1   9  -1 14744.2 3756.56   2
  -1   9   1 20992.1 4990.90   2
   1   9   0 260933. 17372.6   2
  -1   9   0 258013. 18421.4   2
   1   9   1 8117.74 2809.96   2
  -1   9  -1 12683.6 3832.69   2
   1   9   2 2375.04 1490.06   2
  -1   9  -2 5172.41 2485.31   2
   2   0  -9-802.496 871.679   1
   2   0  -8 321944. 17768.8   1
  -2   0   7 210.491 176.271   3
   2   0  -7-345.046 461.540   1
  -2   0   7-33.6103 77.5687   2
  -2   0   6 308.443 198.815   2
  -2   0   6 575.942 251.547   3
   2   0  -6-123.073 239.318   1
  -2   0   5 141.390 219.654   1
  -2   0   5 82.4723 78.1910   2
  -2   0   5 56.2190 63.8519   3
   2   0  -5-35.4585 114.237   1
   2   0  -4 324276. 13030.6   1
   2   0  -3 194.349 201.077   1
  -2   0   2 154699. 4657.81   3
   2   0  -2 153045. 6085.18   1
   2   0  -2 147877. 4928.22   2
   2   0  -2 158495. 4715.87   3
   2   0  -1 104.678 100.343   3
   2   0  -1 84.8746 110.278   2
   2   0   0 820216. 24547.4   2
   2   0   1 828.104 367.826   1
   2   0   1-98.7216 162.492   2
   2   0   2 97874.7 5884.48   2
   2   0   2 61883.8 4763.20   1
   2   0   3-62.7189 125.303   3
   2   0   3 226.040 276.208   2
   2   0   3 113.653 203.088   1
   2   0   4 549513. 18099.7   3
   2   0   4 487267. 19972.0   1
   2   0   5 547.634 509.264   1
   2   0   5-165.565 227.427   3
   2   0   6 2368.16 980.141   3
   2   0   7 442.126 469.692   3
   2   2  -9 115588. 12703.4   1
   2  -2  -9 67187.5 8075.92   1
   2   2  -8 90.1745 347.430   1
  -2  -2   8 526.916 358.068   3
   2  -2  -8 558.159 592.932   1
  -2   2   7 65165.9 4138.65   2
   2  -2  -7 64202.7 5866.92   1
  -2  -2   7 50050.9 3732.63   2
  -2   2   6 221202. 8689.53   2
   2   2  -6 223597. 9485.94   2
  -2  -2   6 236578. 9037.27   2
   2   2  -5 123712. 5676.49   2
   2  -2  -5 100267. 6609.47   1
  -2  -2   5 94126.8 6737.37   1
  -2  -2   5 109889. 5307.30   2
   2   2  -5 100855. 9145.31   1
   2  -2  -4 140705. 7625.44   1
   2   2  -4 162440. 6795.76   2
   2  -2  -4 160117. 5335.78   3
  -2   2   4 146533. 6032.26   2
   2  -2  -3 525846. 18215.0   1
  -2   2   3 561405. 16658.6   2
   2   2  -3 526700. 16907.8   2
   2   2  -3 567706. 19833.0   1
  -2   2   2 15222.3 1662.10   2
  -2  -2   2 18357.1 2018.10   1
   2  -2  -2 17477.8 1684.20   2
   2   2  -2 11407.4 1848.11   1
  -2  -2   2 13012.3 1688.99   3
  -2  -2   1 386783. 11953.0   3
  -2   2   1 387226. 12837.4   2
   2  -2  -1 355766. 12843.2   2
  -2  -2   1 349236. 11321.2   1
   2   2  -1 322124. 13683.4   1
   2  -2   0 56602.9 4253.40   2
  -2  -2   0 40778.2 2841.08   3
   2  -2   1 38958.2 3752.37   2
  -2  -2  -1 37794.7 2889.60   3
  -2  -2  -2 535432. 16909.1   3
   2  -2   2 522151. 19195.4   2
   2   2   2 520652. 17870.4   3
   2  -2   2 566022. 26720.1   1
  -2   2  -3 116552. 8377.31   2
   2  -2   3 149397. 8553.51   2
   2   2   3 117678. 6826.80   3
  -2  -2  -3 132011. 6330.19   1
  -2  -2  -3 134767. 6767.04   3
  -2   2  -4 31767.0 4325.96   2
   2   2   4 29242.0 2591.64   1
   2  -2   4 30578.9 3916.21   1
   2   2   4 24729.4 2963.14   3
  -2  -2  -4 26014.7 2817.29   1
   2  -2   5 129333. 7503.30   3
   2   2   5 113434. 6842.26   3
   2  -2   6 12936.6 2492.10   3
   2   2   6 15901.5 2683.53   3
   2   2   7 38363.1 4645.39   3
   2  -2   7 44673.1 4955.96   3
   2  -4  -9 125.305 341.163   1
   2  -4  -8 1676.04 1163.52   1
   2   4  -8 454.007 776.915   1
   2   4  -7 32094.0 3762.20   2
   2  -4  -7 39035.4 5020.64   1
   2  -4  -6 197948. 11419.5   1
   2   4  -6 220498. 10592.4   2
   2   4  -6 233233. 15651.4   1
   2  -4  -6 205628. 8432.00   3
   2  -4  -5 154951. 6714.89   3
   2  -4  -5 156953. 8619.99   1
   2   4  -5 154258. 11334.1   1
   2  -4  -4 30571.9 3129.74   3
  -2  -4   4 39138.2 4219.35   1
   2   4  -4 40250.4 5241.85   1
   2   4  -3 46486.6 4761.99   2
  -2  -4   3 39192.8 4239.88   1
   2   4  -3 55272.0 6389.89   1
  -2  -4   2 492328. 13566.2   3
  -2  -4   2-446.482 396.836   1
  -2  -4   1 60460.1 4902.25   1
   2  -4  -1 51546.4 4481.08   2
  -2  -4   0 4317.64 1222.61   3
   2  -4   0 3446.21 1376.84   2
   2  -4   1 164139. 10203.9   2
  -2  -4  -1 165348. 8413.61   3
   2   4   1 146333. 8143.38   3
   2  -4   2 134706. 9912.93   1
   2   4   2 139371. 8320.75   3
  -2   4  -2 135052. 9080.83   2
  -2  -4  -2 135196. 4974.62   1
  -2  -4  -2 133340. 7580.21   3
   2   4   3 14725.4 2703.85   3
  -2  -4  -3 13863.7 1526.88   1
  -2   4  -3 10131.4 2559.03   2
  -2  -4  -4 311.769 265.793   1
  -2   4  -4 945.259 801.115   2
   2   4   4 323.672 409.103   3
   2   4   5 9004.98 2298.89   3
  -2   4  -5 10238.5 2874.02   2
  -2   4  -6 146821. 11866.9   2
   2   4   6 169050. 11117.3   3
   2  -4   7 70839.2 6630.46   3
   2   4   7 57702.0 6878.40   3
   2  -6  -8 58425.5 7413.69   1
   2   6  -7 64642.1 6488.52   2
   2  -6  -7 57168.8 6315.57   1
  -2   6   7 59398.2 5926.86   2
  -2   6   6 8382.12 2087.90   2
   2  -6  -6 7940.49 1876.13   1
   2   6  -6 8681.11 2314.16   2
   2   6  -5 58169.0 6248.40   2
  -2   6   5 51014.5 5501.53   2
   2  -6  -4 308364. 13842.3   3
   2   6  -4 299171. 16263.2   2
  -2   6   4 323860. 16018.1   2
   2   6  -3 9959.16 2728.11   2
  -2   6   3 13186.7 2862.51   2
  -2   6   2 26277.3 4252.14   2
   2   6  -2 26364.4 4059.27   2
  -2  -6   2 26841.1 4318.78   1
  -2  -6   1 11401.1 2779.91   1
  -2   6   1 11477.6 2815.30   2
  -2   6   0 216406. 13144.1   2
  -2  -6  -1 143698. 8044.18   1
  -2   6  -1 177664. 11460.1   2
  -2   6  -2-18.0555 106.192   2
  -2   6  -3 37046.3 5247.73   2
  -2  -6  -3 48062.2 3365.86   1
  -2   6  -4 105187. 9499.52   2
  -2   6  -5 217.442 430.323   2
  -2   8   6-141.587 340.068   2
   2   8  -6 102.475 307.949   2
   2  -8  -6-665.216 614.834   1
   2  -8  -5 22699.3 4352.96   1
   2   8  -5 24448.4 5069.99   2
  -2   8   5 20490.1 4167.93   2
  -2   8   4 13924.5 3384.48   2
   2   8  -4 23242.2 4832.61   2
  -2   8   3 47734.5 6737.66   2
   2   8  -3 58080.3 7742.52   2
  -2   8   2 82790.2 9061.80   2
   2   8  -2 48653.1 6806.76   2
  -2   8   1 74896.7 9089.88   2
   2   8  -1 68185.6 7310.25   2
  -2   8   0 92975.1 10189.8   2
   2   8   0 78698.7 7644.87   2
  -2   8  -1 66895.0 8498.45   2
  -2   8  -2 1056.02 1007.88   2
  -2   8  -3 139908. 12345.0   2
   3  -1  -9 39427.0 5839.10   1
   3   1  -9 23413.2 4758.11   1
   3  -1  -8 28585.0 4351.41   1
   3   1  -8 30269.4 4854.17   1
   3  -1  -7 51007.2 5463.33   1
   3   1  -7 41365.4 5532.15   1
  -3  -1   7 48248.9 2426.99   3
  -3  -1   6 27178.5 1645.98   3
   3  -1  -6 25917.2 3573.56   1
   3   1  -6 33852.9 4370.48   1
  -3  -1   5 50348.7 4480.80   1
   3  -1  -5 48040.8 4466.70   1
   3   1  -5 48248.4 4831.92   1
  -3  -1   5 51902.5 2445.42   3
  -3  -1   4 9731.36 1768.06   1
   3  -1  -4 10517.2 1834.49   1
   3   1  -4 10197.5 903.172   2
   3   1  -4 14682.8 2362.67   1
  -3  -1   4 9176.13 971.593   3
  -3   1   3 1911.95 460.288   2
   3  -1  -3 2866.21 584.976   2
   3   1  -3 3599.62 1073.83   1
  -3  -1   3 2200.63 768.151   1
  -3  -1   3 3016.89 621.843   3
   3  -1  -3 2535.91 453.093   3
   3  -1  -3 2603.71 874.367   1
  -3   1   2 198837. 7720.36   2
   3  -1  -2 178095. 7557.37   2
   3   1  -2 211945. 8098.75   1
   3   1  -2 182760. 6943.14   3
  -3  -1   2 208852. 7401.94   3
  -3   1   1 41916.6 3417.94   2
   3  -1  -1 39157.6 3257.47   2
   3   1  -1 39190.7 2414.77   1
  -3  -1   1 41024.4 2907.47   3
   3   1  -1 35856.8 2764.86   3
   3  -1   0 257830. 11082.9   2
  -3  -1   0 239342. 9545.80   3
   3   1   1 56159.8 5279.42   2
   3  -1   1 66140.3 5465.61   2
  -3  -1  -1 58306.9 4231.34   3
   3   1   2 159346. 9602.35   2
   3   1   2 161377. 8710.88   3
   3  -1   2 177113. 9901.55   2
   3   1   2 176923. 6556.49   1
   3  -1   2 175222. 9120.78   1
   3   1   3 68314.6 5975.63   3
   3   1   3 136153. 5616.43   1
   3  -1   3 91424.1 6572.15   1
   3  -1   3 158845. 8485.45   3
   3  -1   4 382.815 401.194   1
   3   1   4 151.019 246.403   3
   3  -1   4 203.097 298.673   3
   3   1   4 231.348 222.755   1
   3  -1   5 29597.2 3800.47   3
   3   1   5 27094.9 3496.61   3
   3  -1   6 6909.45 1879.32   3
   3   1   6 8884.37 2053.57   3
   3   1   7 83.7545 361.672   3
   3   3  -9 1311.95 1364.19   1
   3  -3  -9 636.144 736.411   1
   3  -3  -8 103425. 9372.04   1
   3   3  -8 40761.0 8487.92   1
   3   3  -7 72556.3 4891.95   2
   3  -3  -7 75129.0 7000.70   1
  -3   3   7 64189.6 3827.33   2
  -3   3   6 72.4710 117.475   2
   3  -3  -6 127.276 254.278   1
   3  -3  -6 15.2396 33.9117   3
   3   3  -6-365.201 624.396   1
   3   3  -6 368.416 296.243   2
  -3   3   5 318.182 251.952   2
   3  -3  -5-270.697 329.591   1
   3  -3  -5-61.6485 78.8091   3
   3   3  -5-114.673 166.880   2
   3   3  -5 561.032 657.741   1
   3  -3  -4 117507. 7285.81   1
  -3   3   4 102846. 5773.73   2
  -3  -3   4 105771. 6928.85   1
   3   3  -4 137463. 7282.82   2
   3   3  -4 140786. 9595.67   1
  -3  -3   4 112162. 6033.99   3
  -3   3   3 159020. 7806.14   2
   3  -3  -3 160356. 7429.66   2
   3   3  -3 164139. 10566.2   1
  -3  -3   2 376.154 310.793   3
   3  -3  -2 700.455 474.970   2
  -3  -3   2 819.615 455.633   1
   3   3  -2 967.397 819.951   1
  -3   3   2 805.744 484.403   2
  -3  -3   1 164.757 207.347   3
  -3  -3   1 96.3440 119.046   1
   3   3  -1 161.364 195.882   3
  -3  -3   0 391063. 14267.6   3
   3  -3   0 436736. 16487.0   2
  -3  -3  -1 36473.6 3311.17   3
  -3   3  -1 47181.3 5021.32   2
   3  -3   1 39126.8 4404.39   2
   3   3   1 41333.2 4033.01   3
  -3   3  -2 17314.0 3276.88   2
   3   3   2 19767.7 2839.09   3
   3  -3   2 19344.6 3255.93   1
   3   3   3 2036.13 902.216   3
  -3   3  -3 2729.07 1464.70   2
   3   3   4 39184.9 4218.18   3
  -3   3  -4 46803.4 6298.38   2
   3   3   5 1328.18 765.131   3
   3  -3   5 1815.58 936.134   3
   3   3   6 8342.85 2067.37   3
   3  -3   6 8320.42 2216.40   3
   3   5  -8 11134.5 4001.08   1
   3  -5  -8 17610.1 3618.38   1
   3   5  -7 33493.9 4073.03   2
   3  -5  -7 33195.1 4474.20   1
  -3   5   7 33681.9 3792.26   2
   3   5  -7 35407.9 6531.57   1
   3   5  -6 36712.3 5934.46   1
   3  -5  -6 29089.5 3795.17   1
   3   5  -6 32178.8 3957.95   2
  -3   5   6 29914.8 3478.90   2
   3  -5  -5 7780.02 2064.12   1
   3   5  -5 15287.0 2718.21   2
  -3   5   5 10378.0 2066.75   2
   3   5  -5 14862.7 3814.48   1
   3  -5  -5 10914.3 1752.89   3
  -3   5   4 3095.90 1146.71   2
   3   5  -4 2821.40 1272.03   2
   3   5  -4 4245.42 1890.93   1
  -3   5   3 27954.8 3881.38   2
   3   5  -3 32569.9 4108.12   2
  -3  -5   3 28830.8 3719.57   1
  -3   5   2 199874. 11798.0   2
   3  -5  -2 218054. 11293.2   2
  -3   5   1 172960. 11311.0   2
  -3  -5   1 228385. 9294.83   1
  -3  -5   0 5060.42 888.550   1
  -3   5   0 4837.64 1705.34   2
  -3   5  -1 40063.7 5041.08   2
  -3   5  -2 47239.3 5742.85   2
   3   5   2 59108.4 6155.49   3
  -3   5  -3 9623.27 2704.40   2
   3   5   3 12037.2 2818.87   3
  -3   5  -4 17089.3 3843.11   2
   3   5   4 9671.32 2624.64   3
   3   5   5 18065.3 3610.44   3
  -3   5  -5 24901.1 5046.82   2
   3  -7  -7 306.206 432.633   1
   3  -7  -6 105687. 9154.94   1
   3   7  -6 118833. 9741.13   2
  -3   7   6 116515. 8913.84   2
   3   7  -5 22917.5 4294.24   2
  -3   7   5 23176.8 3795.25   2
  -3   7   4 16742.8 3284.60   2
   3   7  -4 23359.9 4434.89   2
  -3   7   3 142623. 10999.9   2
   3   7  -3 152811. 11811.1   2
  -3   7   2 36067.0 5616.61   2
   3   7  -2 31807.5 4484.83   2
  -3  -7   2 31012.9 4559.48   1
  -3   7   1 29678.0 5324.30   2
  -3  -7   1 26899.3 3745.81   1
  -3   7   0-20.3800 131.304   2
  -3   7  -1 6551.51 2371.14   2
  -3   7  -2 108339. 9912.71   2
  -3   7  -3 31997.8 5328.56   2
   3   9  -5 9226.93 3244.07   2
  -3   9   5 4453.06 1922.62   2
  -3   9   4 122967. 11249.0   2
   3   9  -4 163509. 14076.8   2
   3   9  -3 1984.35 1412.83   2
  -3   9   3 2278.11 1506.79   2
   3   9  -2 2334.41 1482.38   2
  -3   9   2 396.924 670.248   2
  -3   9   1 659.791 919.088   2
   3   9  -1 767.375 759.490   2
   4   0  -9-426.348 608.255   1
   4   0  -8 80127.2 7877.29   1
   4   0  -7 535.912 553.043   1
   4   0  -6 166167. 10386.0   1
   4   0  -5 54.1444 341.193   1
   4   0  -4 668431. 18480.4   2
   4   0  -4 654396. 22193.9   1
   4   0  -4 645716. 18449.2   3
   4   0  -3-20.0275 53.5826   3
   4   0  -3-122.811 152.843   2
   4   0  -2 113214. 6050.53   1
   4   0  -2 121486. 6676.07   2
   4   0  -2 116265. 5888.91   3
   4   0  -1-39.0556 101.062   3
   4   0  -1-68.4804 197.619   2
   4   0   0 225902. 11982.2   2
   4   0   0 197358. 9764.00   3
   4   0   1 59.6051 165.443   3
   4   0   1 177.511 213.128   1
   4   0   2 185896. 8486.70   1
   4   0   2 170598. 9807.05   3
   4   0   3-297.114 368.442   3
   4   0   3 1014.60 572.470   1
   4   0   4 154605. 10049.3   3
   4   0   5 286.387 421.149   3
   4  -2  -9 58036.9 7309.26   1
   4   2  -9 40044.5 6922.49   1
   4   2  -8 13375.9 3557.31   1
   4  -2  -8 12766.1 3236.92   1
  -4  -2   7 49562.5 2638.54   3
   4  -2  -7 55989.5 6192.35   1
   4   2  -6 159126. 5837.71   2
   4  -2  -6 177169. 10761.6   1
   4   2  -6 178786. 12453.4   1
  -4  -2   6 173757. 6402.99   3
  -4   2   5 198253. 6828.86   2
   4  -2  -5 213099. 10874.8   1
   4   2  -5 196528. 7482.40   2
   4   2  -5 211284. 12111.2   1
  -4  -2   5 210144. 7741.29   3
   4  -2  -4 54770.1 4911.30   1
  -4   2   4 47594.8 3178.37   2
  -4  -2   4 50564.2 4353.93   1
   4  -2  -4 47974.1 3058.72   2
   4   2  -4 38540.9 4325.41   1
  -4  -2   4 52414.1 3476.75   3
  -4   2   3 189526. 6841.60   2
   4  -2  -3 173315. 6519.64   2
   4   2  -3 192843. 7854.29   1
   4   2  -3 213224. 7275.56   3
  -4  -2   3 163853. 6597.89   3
   4  -2  -2 110934. 6569.50   2
   4   2  -2 105562. 5951.06   3
   4   2  -2 121733. 5776.53   1
  -4  -2   2 112114. 6044.91   3
  -4   2   1 123988. 7633.98   2
   4  -2  -1 121959. 7332.95   2
   4   2  -1 102317. 4454.40   1
   4   2  -1 117482. 6339.19   3
  -4  -2   1 116412. 6287.95   3
  -4   2   0 63439.8 5823.71   2
  -4  -2   0 56925.1 4436.83   3
   4  -2   0 61220.5 5568.02   2
   4   2   0 53520.1 4587.11   3
  -4   2  -1 208130. 12194.1   2
   4   2   1 178402. 9917.98   3
   4  -2   2 45425.8 5196.69   1
   4   2   2 51411.7 4990.33   3
   4  -2   2 55471.6 5322.59   3
   4   2   3 98692.0 7275.80   3
   4  -2   3 109315. 8233.09   3
   4   2   4 8595.87 2092.21   3
   4  -2   4 10698.0 2622.52   3
   4   2   5 21264.1 3412.58   3
   4  -2   5 23678.2 3935.62   3
   4  -4  -9 45865.6 6718.67   1
   4  -4  -8 3308.42 1547.56   1
   4   4  -8 5635.06 2977.70   1
   4   4  -7 46951.4 4110.58   2
   4  -4  -7 28537.6 4275.35   1
   4   4  -7 35422.6 7097.26   1
   4  -4  -6 63898.7 6022.96   1
  -4   4   6 74465.5 4741.35   2
   4   4  -6 71987.6 5155.08   2
  -4  -4   6 67008.6 4840.39   3
   4  -4  -6 69028.0 3260.23   3
  -4  -4   5 156.653 219.344   3
   4   4  -5 1117.04 973.994   1
   4   4  -5 398.943 392.960   2
   4  -4  -5 136.983 268.667   1
  -4  -4   4 423.657 361.551   3
   4   4  -4-248.648 410.914   1
  -4  -4   4-23.8779 95.4775   1
  -4   4   3 79040.3 5907.74   2
   4  -4  -3 80857.6 5879.71   2
  -4  -4   3 86540.5 5944.59   3
  -4   4   2 506375. 19390.8   2
  -4  -4   2 498020. 16493.4   1
   4  -4  -2 475533. 19471.4   2
  -4  -4   2 520314. 18837.8   3
  -4  -4   1 218582. 7508.91   1
  -4   4   1 223397. 12035.5   2
   4   4  -1 228814. 11043.6   3
  -4   4   0 55147.7 5672.11   2
   4   4   0 32833.1 4076.98   3
  -4   4  -1 19790.1 3589.00   2
   4   4   1 17793.3 3259.53   3
  -4   4  -2 113438. 9635.30   2
   4   4   2 96938.2 8260.76   3
   4   4   3 2272.19 1182.67   3
  -4   4  -3 4328.79 1959.76   2
   4   4   4 183.468 336.037   3
  -4   4  -4 1753.20 1336.85   2
   4  -6  -7 64989.4 6809.73   1
   4   6  -7 51370.6 8254.05   1
   4  -6  -6 715.219 812.192   1
  -4   6   6 788.092 613.226   2
   4   6  -6-110.009 323.864   1
   4   6  -6 634.610 579.581   2
   4   6  -5 8383.09 2262.04   2
  -4   6   5 9316.66 2200.56   2
  -4   6   4 139644. 10040.6   2
   4   6  -4 172422. 11330.2   2
  -4   6   3 18716.1 3650.98   2
  -4  -6   3 19902.4 3084.99   1
  -4   6   2 44769.5 5929.15   2
  -4   6   1 47066.6 6124.63   2
  -4  -6   1 33304.0 2785.11   1
  -4   6   0 283609. 16539.8   2
  -4   6  -1 2315.36 1324.95   2
  -4   6  -2 817.636 807.355   2
  -4   6  -3 13126.7 3517.24   2
   4   6   3 18486.9 3895.90   3
   4   8  -6 2444.18 1403.08   2
  -4   8   5 122345. 10066.1   2
   4   8  -5 138694. 11870.0   2
   4   8  -4 14764.5 3800.38   2
  -4   8   4 15619.6 3559.54   2
  -4   8   3 36095.0 5960.12   2
   4   8  -3 40040.6 5858.23   2
   4   8  -2 5116.58 1888.48   2
  -4   8   2 4529.19 2162.94   2
  -4   8   1 5122.38 2405.21   2
  -4   8   0 27051.9 5724.20   2
   5   1  -9-837.154 901.439   1
   5  -1  -9 498.850 667.267   1
   5   1  -8 15236.7 3486.84   1
   5  -1  -8 12409.1 3283.75   1
   5  -1  -7 64137.3 6748.88   1
   5   1  -7 58939.4 6459.90   1
   5  -1  -6 208852. 12180.6   1
   5   1  -6 184188. 11499.4   1
   5   1  -5 156946. 6371.54   2
   5  -1  -5 170642. 9874.28   1
   5   1  -5 148686. 9825.86   1
   5  -1  -5 157038. 5791.53   2
   5  -1  -5 163518. 5553.49   3
   5   1  -4 36536.3 3212.30   2
   5  -1  -4 43346.2 4327.60   1
   5  -1  -4 39016.1 3177.71   2
   5   1  -4 50748.7 4650.09   1
   5   1  -4 46322.1 3557.43   3
   5  -1  -4 51006.7 3300.07   3
  -5  -1   4 39850.6 2877.06   3
   5   1  -3 21864.5 2888.07   2
   5  -1  -3 22942.0 3031.84   1
   5  -1  -3 26996.1 2986.29   2
   5   1  -3 23044.8 2828.59   1
   5   1  -3 19357.3 2223.55   3
   5  -1  -3 21180.3 2348.07   3
  -5  -1   3 19033.7 2148.95   3
   5   1  -2 25640.6 3541.74   2
   5  -1  -2 27973.0 3489.99   2
   5   1  -2 22414.7 2512.69   1
   5   1  -2 19925.4 2544.02   3
   5  -1  -2 24323.7 2801.01   3
   5   1  -1 1341.97 509.069   1
   5   1  -1 974.778 601.694   3
   5  -1  -1 1023.87 606.934   3
   5   1  -1 1403.06 892.907   2
   5  -1  -1 1088.48 757.648   2
   5   1   0 960.764 663.034   3
   5  -1   0 1699.73 924.862   3
   5   1   0 1465.71 503.397   1
   5   1   1 6924.10 1929.42   3
   5  -1   1 6963.36 1900.14   3
   5  -1   1 9875.48 2472.62   1
   5   1   1 9006.43 1280.29   1
   5  -1   2 126811. 9091.93   1
   5   1   2 133816. 9507.90   3
   5  -1   2 117516. 8870.28   3
   5   1   3 30063.5 4448.52   3
   5  -1   3 36994.6 5091.31   3
   5   1   4 32417.6 4665.81   3
   5  -1   4 24025.6 4218.89   3
   5  -3  -9 545.754 730.128   1
   5  -3  -8 89271.1 8718.25   1
   5   3  -8 111818. 12631.5   1
   5  -3  -7-451.401 547.708   1
   5   3  -7 121.420 357.136   1
  -5   3   6 23630.0 2102.41   2
   5  -3  -6 22042.3 3542.60   1
   5   3  -6 22825.6 2373.19   2
   5   3  -6 24068.4 4517.95   1
  -5  -3   6 21052.4 2273.55   3
  -5   3   5 7019.87 1312.01   2
   5   3  -5 8005.58 2207.25   1
  -5  -3   5 6013.29 1286.77   3
   5  -3  -5 5658.81 1746.25   1
   5  -3  -5 5140.82 897.000   3
  -5  -3   4 151364. 8505.25   1
   5  -3  -4 139901. 7609.60   2
   5   3  -4 156028. 9029.52   1
  -5   3   3 30761.0 3466.53   2
   5  -3  -3 34076.9 3720.46   2
   5   3  -3 34683.1 3437.72   1
   5   3  -3 36806.5 3829.59   3
  -5  -3   3 26857.6 3304.93   3
  -5   3   2 18552.9 2895.88   2
   5  -3  -2 16075.6 2723.79   2
   5   3  -2 16937.5 2258.73   1
   5   3  -2 15404.0 2520.35   3
  -5   3   1 12744.1 2660.85   2
   5   3  -1 13329.6 2460.49   3
  -5   3   0 156414. 10841.5   2
   5   3   0 149520. 9449.56   3
  -5   3  -1 53423.3 6577.04   2
   5   3   1 50961.2 5430.89   3
   5   3   2 398.644 477.085   3
   5  -3   2 642.276 654.389   3
  -5   3  -2 349.055 562.348   2
   5   3   3 9841.41 2404.59   3
   5  -3   3 7229.17 2359.02   3
   5  -5  -8 1510.12 1073.89   1
   5   5  -8 2140.67 1757.70   1
   5  -5  -7 1770.43 1134.75   1
   5   5  -7 1915.45 1471.49   1
  -5   5   6 31282.4 3462.34   2
   5   5  -6 26903.3 3501.11   2
   5   5  -6 20724.9 4492.30   1
   5   5  -5 856.904 747.625   2
  -5   5   5 1355.90 749.751   2
   5   5  -5 1896.56 1121.51   1
  -5   5   4 19116.2 3108.92   2
  -5  -5   4 18516.8 2731.19   1
  -5   5   3 90590.3 7353.46   2
  -5  -5   3 80338.2 5570.06   1
  -5  -5   2 100374. 5449.99   1
  -5   5   2 96334.0 8026.86   2
  -5   5   1 93450.9 8286.02   2
  -5   5   0 721.507 707.363   2
   5   5   0 381.056 489.228   3
  -5   5  -1 11494.6 3127.57   2
   5   5   1 13774.4 3185.48   3
  -5   5  -2 56986.2 7352.58   2
   5   5   2 25872.1 4843.83   3
   5   7  -6 65993.8 6781.56   2
  -5   7   5 19488.7 3671.41   2
   5   7  -5 22126.2 4273.63   2
   5   7  -4 5651.61 1981.85   2
  -5   7   4 3825.24 1675.78   2
  -5   7   3 1428.68 1105.48   2
  -5   7   2 74185.9 8689.89   2
  -5   7   1 58354.1 7855.68   2
  -5   7   0 26764.6 5225.19   2
   6   0  -9-173.898 406.427   1
   6   0  -8 171330. 12942.0   1
   6   0  -7-256.565 438.703   1
   6   0  -6 87599.3 7585.59   1
   6   0  -5 30.0182 124.858   1
   6   0  -5 146.065 200.647   2
   6   0  -5-214.695 213.447   3
   6   0  -4 325874. 13329.4   2
   6   0  -4 302444. 13991.0   1
   6   0  -4 309882. 12106.9   3
   6   0  -3-59.8939 147.979   1
   6   0  -3 31.5340 101.583   3
   6   0  -3 88.5171 192.246   2
   6   0  -2 37104.1 3784.54   1
   6   0  -2 42244.0 4474.87   3
   6   0  -1 205.415 332.986   3
   6   0   0 324834. 16428.1   3
   6   0   1-854.565 772.768   3
   6   0   2 2302.88 1361.30   3
   6   0   3 661.292 760.503   3
   6   2  -9 86085.3 9959.19   1
   6  -2  -8 43831.9 6228.30   1
   6   2  -8 40204.0 6621.65   1
   6  -2  -7 141897. 11080.7   1
   6   2  -7 176402. 12768.6   1
   6  -2  -6 84043.5 7453.42   1
   6   2  -6 67433.0 3667.32   2
   6   2  -5 57577.0 4520.88   2
   6  -2  -5 56440.7 5732.82   1
   6  -2  -5 56670.9 4083.60   2
   6   2  -5 70400.8 6619.51   1
   6  -2  -5 60651.0 3979.87   3
  -6  -2   5 55245.7 3954.07   3
   6   2  -4 50739.7 4986.09   2
   6  -2  -4 47102.7 5212.21   1
   6  -2  -4 51144.0 4619.49   2
   6   2  -4 49784.5 5070.14   1
   6   2  -4 50202.4 4539.43   3
   6  -2  -4 62407.9 4460.18   3
  -6  -2   4 51209.9 4125.91   3
   6   2  -3 61681.8 6015.80   2
   6  -2  -3 55967.2 5377.66   2
   6   2  -3 55572.0 4826.07   1
   6   2  -3 56087.4 5058.28   3
   6  -2  -3 49273.8 4357.76   3
   6   2  -2 115503. 6042.17   1
   6   2  -2 105492. 7157.50   3
   6  -2  -2 104499. 6896.36   3
   6   2  -1 144452. 5573.71   1
   6   2  -1 147136. 9430.54   3
   6  -2  -1 165334. 9340.83   3
   6   2   0 120830. 9140.21   3
   6  -2   0 99231.8 7843.35   3
   6   2   1 142167. 10528.8   3
   6  -2   1 124794. 9695.72   3
   6   2   2 44561.3 5984.62   3
   6  -2   2 66748.0 7272.88   3
   6  -4  -8 11787.3 3159.25   1
   6   4  -8 874.017 1247.74   1
   6  -4  -7 1384.94 1024.48   1
   6   4  -7 3089.53 1987.03   1
   6  -4  -6 95798.0 8852.13   1
   6   4  -6 99584.0 6293.50   2
   6   4  -6 96319.4 10007.3   1
   6  -4  -5 37949.3 5415.77   1
  -6   4   5 25496.6 3190.48   2
   6   4  -5 27610.0 4463.12   1
  -6   4   4 95.1551 199.959   2
   6   4  -4-262.954 376.942   1
  -6   4   3 52420.5 5356.46   2
   6   4  -3 56098.9 4997.21   1
  -6   4   2 138776. 9777.01   2
   6   4  -2 143318. 9685.88   3
  -6   4   1 11672.4 2863.90   2
   6   4  -1 10908.9 2658.73   3
  -6   4   0 18763.8 3991.29   2
   6   4   0 23950.2 4430.89   3
  -6   4  -1 47867.8 6830.08   2
   6   4   1 51568.6 6797.61   3
   6  -4   1 58694.9 8115.12   3
   6   6  -7-133.638 351.515   1
   6   6  -6-150.957 335.586   1
   6  -6  -6 1403.01 3082.35   1
  -6   6   5 69779.0 6518.85   2
   6   6  -5 79390.8 7143.97   2
  -6   6   4 80748.7 7411.55   2
  -6   6   3 89636.1 8321.98   2
  -6   6   2 4691.58 1897.95   2
  -6   6   1-757.553 796.182   2
  -6   6   0 153460. 12638.3   2
  -6   8   4 86443.0 9243.97   2
  -6   8   3 50914.3 7279.44   2
   7  -1  -8 2866.84 1649.30   1
   7   1  -8 4381.52 1967.02   1
   7  -1  -7 5942.88 2148.78   1
   7   1  -7 4983.04 1993.45   1
   7  -1  -6 30623.7 4663.56   1
   7   1  -6 25111.9 4496.61   1
   7  -1  -5 39474.0 5013.21   1
   7   1  -5 41930.7 5301.93   1
   7   1  -5 33941.4 3609.66   3
   7  -1  -5 37218.6 3371.17   3
   7  -1  -4 39100.3 4780.31   1
   7   1  -4 44384.4 5063.68   1
   7   1  -4 44464.0 4416.80   3
   7  -1  -4 48713.9 4461.80   3
   7  -1  -3 107783. 8118.00   1
   7   1  -3 115111. 7832.06   1
   7   1  -3 98856.1 7254.53   3
   7  -1  -3 120518. 8376.41   3
   7   1  -2 172437. 9157.95   1
   7  -1  -2 154851. 10003.3   3
   7   1  -1 46462.1 5629.68   3
   7  -1  -1 46151.3 5374.52   3
   7   1   0 2519.96 1345.09   3
   7  -1   0 2477.49 1277.04   3
   7   1   1-345.227 530.209   3
   7  -1   1-146.036 336.939   3
   7   3  -8 86735.6 10686.0   1
   7  -3  -7 12550.0 3186.22   1
   7   3  -7 19643.5 4520.28   1
   7  -3  -6 6130.36 2039.07   1
   7   3  -6 6499.98 2313.36   1
   7  -3  -5 33257.0 4698.19   1
   7   3  -5 31263.2 4466.67   1
   7  -3  -5 31563.2 3286.18   3
   7   3  -4 103066. 7457.51   1
   7  -3  -4 121256. 7427.82   3
   7   3  -3 12668.3 2704.81   3
   7  -3  -3 9657.00 2013.93   3
   7  -3  -2 6955.36 1789.03   3
   7   3  -2 6786.48 2079.78   3
   7   3  -1 5925.15 2119.54   3
   7  -3  -1 5215.70 1674.95   3
   7   3   0 102259. 9531.17   3
   7  -3   0 105882. 9144.34   3
   7   5  -7 40212.4 6841.99   1
   7   5  -6 33189.6 5279.26   1
  -7   5   4 13094.7 2852.49   2
  -7   5   3 324.879 465.782   2
  -7   5   2 21674.6 4138.33   2
  -7   5   1 2827.97 1563.75   2
   7   5  -1-342.714 533.162   3
  -7   7   4 11445.6 2997.81   2
  -7   7   3 7344.72 2545.40   2
   8   0  -8 75630.7 9191.24   1
   8   0  -7-556.546 711.603   1
   8   0  -6 3410.44 1612.48   1
   8   0  -5 169.065 258.195   3
   8   0  -5 26.7232 136.150   1
   8   0  -4 353045. 17095.5   1
   8   0  -4 327888. 15364.6   3
   8   0  -3-309.550 421.389   3
   8   0  -3 252.620 365.773   1
   8   0  -2 154070. 10961.3   3
   8   0  -1-250.058 421.679   3
   8   2  -8 25519.6 5419.56   1
   8  -2  -7 60769.8 7488.81   1
   8   2  -7 62561.9 7941.45   1
   8  -2  -6 60293.0 7005.75   1
   8   2  -6 57316.7 7296.55   1
   8  -2  -5 51133.7 6152.10   1
   8   2  -5 69918.5 7311.43   1
   8   2  -5 59674.0 5886.29   3
   8  -2  -4 1332.09 856.814   3
   8  -2  -4 858.276 748.684   1
   8   2  -4 520.188 557.484   3
   8  -2  -3 101386. 8534.37   1
   8   2  -3 99020.4 8630.65   3
   8  -2  -3 101268. 8071.07   3
   8   2  -2 73056.4 7427.61   3
   8  -2  -2 65109.5 6339.57   3
   8   2  -1 61184.3 7123.99   3
   8  -2  -1 51325.3 5910.44   3
   8  -4  -5 36568.5 5055.16   1
   8  -4  -4-355.913 392.204   3
   8  -4  -3 390.823 433.146   3
   8   4  -3-86.1451 258.844   3
   8  -4  -2 28436.7 4179.11   3
   9   1  -7 120.031 345.857   1
   9  -1  -6 26875.3 5144.20   1
   9  -1  -5 7661.44 2502.92   1
   9   1  -4 1764.21 1081.69   3
   9   1  -3 51027.2 6282.25   3
   9  -1  -3 45278.2 5787.43   3
   9   3  -4 31571.7 5224.14   3
   0   0   0    0.00    0.00   0

TITL cryst4-He-exp2-30K in C2/c
REM C2/c (#15 with fixed user cell (not necessary: std = user cell)!)
CELL 0.71073   6.843043   7.661157   7.594627  90.0000 117.7426  90.0000
ZERR    4.00   0.000886   0.000798   0.000999   0.0000   0.0170   0.0000
LATT  7
SYMM -x, y,-z+1/2
SFAC H O Mg S
UNIT 8.00 20.00 4.00 4.00
TREF
HKLF 4
END
;
_shelx_hkl_checksum   41842


############################################################################
##########                    MgSO4.H2O at 113K                   ##########
############################################################################

data_MgSO4H2O_N2_113K
 
_audit_creation_method            'SHELXL-2017/1'
_shelx_SHELXL_version_number      '2017/1'
_chemical_name_systematic         ?
_chemical_name_common             ?
_chemical_melting_point           ?
_chemical_formula_moiety          ?
_chemical_formula_sum
 'Fe0 H2 Mg O5 S' 
_chemical_formula_weight          138.39

loop_
 _atom_type_symbol
 _atom_type_description
 _atom_type_scat_dispersion_real
 _atom_type_scat_dispersion_imag
 _atom_type_scat_source
 'O'  'O'   0.0106   0.0060
 'International Tables Vol C Tables 4.2.6.8 and 6.1.1.4'
 'H'  'H'   0.0000   0.0000
 'International Tables Vol C Tables 4.2.6.8 and 6.1.1.4'
 'S'  'S'   0.1246   0.1234
 'International Tables Vol C Tables 4.2.6.8 and 6.1.1.4'
 'Mg'  'Mg'   0.0486   0.0363
 'International Tables Vol C Tables 4.2.6.8 and 6.1.1.4'
 'Fe'  'Fe'   0.3463   0.8444
 'International Tables Vol C Tables 4.2.6.8 and 6.1.1.4'
 
_space_group_crystal_system       monoclinic
_space_group_IT_number            15
_space_group_name_H-M_alt         'C 2/c'
_space_group_name_Hall            '-C 2yc'
 
_shelx_space_group_comment
;
The symmetry employed for this shelxl refinement is uniquely defined
by the following loop, which should always be used as a source of
symmetry information in preference to the above space-group names.
They are only intended as comments.
;
 
loop_
 _space_group_symop_operation_xyz
 'x, y, z'
 '-x, y, -z+1/2'
 'x+1/2, y+1/2, z'
 '-x+1/2, y+1/2, -z+1/2'
 '-x, -y, -z'
 'x, -y, z-1/2'
 '-x+1/2, -y+1/2, -z'
 'x+1/2, -y+1/2, z-1/2'
 
_cell_length_a                    6.8648(10)
_cell_length_b                    7.6684(10)
_cell_length_c                    7.6055(10)
_cell_angle_alpha                 90
_cell_angle_beta                  117.792(10)
_cell_angle_gamma                 90
_cell_volume                      354.18(9)
_cell_formula_units_Z             4
_cell_measurement_temperature     113(2)
_cell_measurement_reflns_used     ?
_cell_measurement_theta_min       ?
_cell_measurement_theta_max       ?
 
_exptl_crystal_description        ?
_exptl_crystal_colour             ?
_exptl_crystal_density_meas       ?
_exptl_crystal_density_method     ?
_exptl_crystal_density_diffrn     2.595          
_exptl_crystal_F_000              280
_exptl_transmission_factor_min    ?
_exptl_transmission_factor_max    ?
_exptl_crystal_size_max           ?
_exptl_crystal_size_mid           ?
_exptl_crystal_size_min           ?
_exptl_absorpt_coefficient_mu     0.972
_shelx_estimated_absorpt_T_min    ?
_shelx_estimated_absorpt_T_max    ?
_exptl_absorpt_correction_type   multi-scan
_exptl_absorpt_correction_T_min  0.6908
_exptl_absorpt_correction_T_max  0.7479
_exptl_absorpt_process_details
;
 SADABS 2016/2: Krause, L., Herbst-Irmer, R., Sheldrick G.M. & Stalke D.,
 J. Appl. Cryst. 48 (2015) 3-10
;
_exptl_absorpt_special_details    ?
_diffrn_ambient_temperature       113(2)
_diffrn_radiation_wavelength      0.71073
_diffrn_radiation_type            MoK\a
_diffrn_source                    ?
_diffrn_measurement_device_type   ?
_diffrn_measurement_method        ?
_diffrn_detector_area_resol_mean  ?
_diffrn_reflns_number             9851
_diffrn_reflns_av_unetI/netI      0.0097
_diffrn_reflns_av_R_equivalents   0.0184
_diffrn_reflns_limit_h_min        -12
_diffrn_reflns_limit_h_max        12
_diffrn_reflns_limit_k_min        -13
_diffrn_reflns_limit_k_max        13
_diffrn_reflns_limit_l_min        -13
_diffrn_reflns_limit_l_max        13
_diffrn_reflns_theta_min          4.245
_diffrn_reflns_theta_max          39.976
_diffrn_reflns_theta_full         25.242
_diffrn_measured_fraction_theta_max   0.998
_diffrn_measured_fraction_theta_full  0.994
_diffrn_reflns_Laue_measured_fraction_max    0.998
_diffrn_reflns_Laue_measured_fraction_full   0.994
_diffrn_reflns_point_group_measured_fraction_max   0.998
_diffrn_reflns_point_group_measured_fraction_full  0.994
_reflns_number_total              1097
_reflns_number_gt                 1054
_reflns_threshold_expression      'I > 2\s(I)'
_reflns_Friedel_coverage          0.000
_reflns_Friedel_fraction_max      .
_reflns_Friedel_fraction_full     .
 
_reflns_special_details
;
 Reflections were merged by SHELXL according to the crystal
 class for the calculation of statistics and refinement.
 
 _reflns_Friedel_fraction is defined as the number of unique
 Friedel pairs measured divided by the number that would be
 possible theoretically, ignoring centric projections and
 systematic absences.
;
 
_computing_data_collection        ?
_computing_cell_refinement        ?
_computing_data_reduction         ?
_computing_structure_solution     ?
_computing_structure_refinement 'SHELXL-2017/1 (Sheldrick, 2017)'
_computing_molecular_graphics     ?
_computing_publication_material   ?
_refine_special_details           ?
_refine_ls_structure_factor_coef  Fsqd
_refine_ls_matrix_type            full
_refine_ls_weighting_scheme       calc
_refine_ls_weighting_details
'w=1/[\s^2^(Fo^2^)+(0.0180P)^2^+0.2100P] where P=(Fo^2^+2Fc^2^)/3'
_atom_sites_solution_primary      ?
_atom_sites_solution_secondary    ?
_atom_sites_solution_hydrogens    difmap
_refine_ls_hydrogen_treatment     refall
_refine_ls_extinction_method      'SHELXL-2017/1 (Sheldrick 2017)'
_refine_ls_extinction_coef        0.0059(19)
_refine_ls_extinction_expression
 'Fc^*^=kFc[1+0.001xFc^2^\l^3^/sin(2\q)]^-1/4^'
_refine_ls_number_reflns          1097
_refine_ls_number_parameters      40
_refine_ls_number_restraints      0
_refine_ls_R_factor_all           0.0156
_refine_ls_R_factor_gt            0.0148
_refine_ls_wR_factor_ref          0.0426
_refine_ls_wR_factor_gt           0.0423
_refine_ls_goodness_of_fit_ref    1.206
_refine_ls_restrained_S_all       1.206
_refine_ls_shift/su_max           0.000
_refine_ls_shift/su_mean          0.000
 
loop_
 _atom_site_label
 _atom_site_type_symbol
 _atom_site_fract_x
 _atom_site_fract_y
 _atom_site_fract_z
 _atom_site_U_iso_or_equiv
 _atom_site_adp_type
 _atom_site_occupancy
 _atom_site_site_symmetry_order  
 _atom_site_calc_flag
 _atom_site_refinement_flags_posn
 _atom_site_refinement_flags_adp
 _atom_site_refinement_flags_occupancy
 _atom_site_disorder_assembly
 _atom_site_disorder_group
Mg Mg 0.000000 0.500000 0.000000 0.00431(6) Uani 1 2 d S . P . .
S S 0.000000 0.15710(2) 0.250000 0.00337(5) Uani 1 2 d S T P . .
O1 O 0.17522(7) 0.04770(6) 0.39686(6) 0.00648(7) Uani 1 1 d . . . . .
O2 O 0.09574(7) 0.26975(5) 0.15109(6) 0.00597(7) Uani 1 1 d . . . . .
O3 O 0.000000 0.63384(8) 0.250000 0.00572(9) Uani 1 2 d S T P . .
H H 0.106(2) 0.6987(18) 0.290(2) 0.019(3) Uiso 1 1 d . . . . .
 
loop_
 _atom_site_aniso_label
 _atom_site_aniso_U_11
 _atom_site_aniso_U_22
 _atom_site_aniso_U_33
 _atom_site_aniso_U_23
 _atom_site_aniso_U_13
 _atom_site_aniso_U_12
Mg 0.00388(11) 0.00445(11) 0.00431(10) 0.00014(8) 0.00167(8) -0.00022(8)
S 0.00268(7) 0.00342(7) 0.00377(7) 0.000 0.00131(5) 0.000
O1 0.00418(14) 0.00732(15) 0.00704(14) 0.00289(11) 0.00186(11) 0.00193(11)
O2 0.00588(15) 0.00573(14) 0.00753(14) 0.00206(11) 0.00417(12) 0.00023(11)
O3 0.0051(2) 0.00623(19) 0.00593(19) 0.000 0.00259(16) 0.000
 
_geom_special_details
;
 All esds (except the esd in the dihedral angle between two l.s. planes)
 are estimated using the full covariance matrix.  The cell esds are taken
 into account individually in the estimation of esds in distances, angles
 and torsion angles; correlations between esds in cell parameters are only
 used when they are defined by crystal symmetry.  An approximate (isotropic)
 treatment of cell esds is used for estimating esds involving l.s. planes.
;
 
loop_
 _geom_bond_atom_site_label_1
 _geom_bond_atom_site_label_2
 _geom_bond_distance
 _geom_bond_site_symmetry_2
 _geom_bond_publ_flag
Mg O1 2.0222(5) 8_455 ?
Mg O1 2.0222(5) 4 ?
Mg O2 2.0410(5) . ?
Mg O2 2.0410(5) 5_565 ?
Mg O3 2.1607(4) 5_565 ?
Mg O3 2.1607(4) . ?
Mg O2 3.4864(6) 8_455 ?
Mg O2 3.4864(6) 4 ?
Mg O2 3.4954(5) 6_565 ?
Mg O2 3.4954(5) 2 ?
Mg O1 3.8693(6) 6_565 ?
Mg O1 3.8693(6) 2 ?
S O1 1.4647(5) 2 ?
S O1 1.4647(5) . ?
S O2 1.4849(4) 2 ?
S O2 1.4849(4) . ?
O1 O2 2.3958(6) . ?
O1 O1 2.4013(9) 2 ?
O1 O2 2.4206(6) 2 ?
O1 O2 2.7719(6) 4_545 ?
O1 O3 2.9220(6) 7_556 ?
O1 O2 2.9710(7) 8_556 ?
O1 O3 2.9962(6) 3_545 ?
O1 O2 3.3084(7) 6_556 ?
O1 O2 3.3483(7) 7_556 ?
O1 O3 3.3932(8) 1_545 ?
O2 O2 2.4156(9) 2 ?
O2 O3 2.7216(6) 3_545 ?
O2 O3 2.9008(6) 5_565 ?
O2 O3 3.0420(8) . ?
O3 H 0.817(13) . ?
O3 H 0.817(13) 2 ?
 
loop_
 _geom_angle_atom_site_label_1
 _geom_angle_atom_site_label_2
 _geom_angle_atom_site_label_3
 _geom_angle
 _geom_angle_site_symmetry_1
 _geom_angle_site_symmetry_3
 _geom_angle_publ_flag
O1 Mg O1 180.0 8_455 4 ?
O1 Mg O2 93.971(18) 8_455 . ?
O1 Mg O2 86.029(18) 4 . ?
O1 Mg O2 86.029(18) 8_455 5_565 ?
O1 Mg O2 93.971(18) 4 5_565 ?
O2 Mg O2 180.0 . 5_565 ?
O1 Mg O3 91.440(16) 8_455 5_565 ?
O1 Mg O3 88.560(16) 4 5_565 ?
O2 Mg O3 87.27(2) . 5_565 ?
O2 Mg O3 92.73(2) 5_565 5_565 ?
O1 Mg O3 88.560(15) 8_455 . ?
O1 Mg O3 91.440(15) 4 . ?
O2 Mg O3 92.73(2) . . ?
O2 Mg O3 87.27(2) 5_565 . ?
O3 Mg O3 180.0 5_565 . ?
O1 Mg O2 41.844(15) 8_455 8_455 ?
O1 Mg O2 138.156(15) 4 8_455 ?
O2 Mg O2 81.277(12) . 8_455 ?
O2 Mg O2 98.724(12) 5_565 8_455 ?
O3 Mg O2 51.318(12) 5_565 8_455 ?
O3 Mg O2 128.682(12) . 8_455 ?
O1 Mg O2 138.156(15) 8_455 4 ?
O1 Mg O2 41.844(15) 4 4 ?
O2 Mg O2 98.723(13) . 4 ?
O2 Mg O2 81.276(13) 5_565 4 ?
O3 Mg O2 128.683(12) 5_565 4 ?
O3 Mg O2 51.317(12) . 4 ?
O2 Mg O2 180.0 8_455 4 ?
O1 Mg O2 111.129(17) 8_455 6_565 ?
O1 Mg O2 68.871(17) 4 6_565 ?
O2 Mg O2 137.670(16) . 6_565 ?
O2 Mg O2 42.330(16) 5_565 6_565 ?
O3 Mg O2 59.650(17) 5_565 6_565 ?
O3 Mg O2 120.350(18) . 6_565 ?
O2 Mg O2 94.967(14) 8_455 6_565 ?
O2 Mg O2 85.033(15) 4 6_565 ?
O1 Mg O2 68.871(17) 8_455 2 ?
O1 Mg O2 111.129(17) 4 2 ?
O2 Mg O2 42.330(16) . 2 ?
O2 Mg O2 137.670(16) 5_565 2 ?
O3 Mg O2 120.350(18) 5_565 2 ?
O3 Mg O2 59.650(17) . 2 ?
O2 Mg O2 85.033(14) 8_455 2 ?
O2 Mg O2 94.967(15) 4 2 ?
O2 Mg O2 180.000(14) 6_565 2 ?
O1 Mg O1 118.310(17) 8_455 6_565 ?
O1 Mg O1 61.690(17) 4 6_565 ?
O2 Mg O1 147.210(14) . 6_565 ?
O2 Mg O1 32.789(14) 5_565 6_565 ?
O3 Mg O1 96.883(17) 5_565 6_565 ?
O3 Mg O1 83.117(17) . 6_565 ?
O2 Mg O1 126.151(12) 8_455 6_565 ?
O2 Mg O1 53.849(12) 4 6_565 ?
O2 Mg O1 37.536(9) 6_565 6_565 ?
O2 Mg O1 142.464(9) 2 6_565 ?
O1 Mg O1 61.690(17) 8_455 2 ?
O1 Mg O1 118.310(17) 4 2 ?
O2 Mg O1 32.790(14) . 2 ?
O2 Mg O1 147.211(15) 5_565 2 ?
O3 Mg O1 83.117(17) 5_565 2 ?
O3 Mg O1 96.883(17) . 2 ?
O2 Mg O1 53.849(12) 8_455 2 ?
O2 Mg O1 126.151(11) 4 2 ?
O2 Mg O1 142.464(9) 6_565 2 ?
O2 Mg O1 37.536(9) 2 2 ?
O1 Mg O1 180.0 6_565 2 ?
O1 S O1 110.12(4) 2 . ?
O1 S O2 108.63(2) 2 2 ?
O1 S O2 110.30(3) . 2 ?
O1 S O2 110.30(3) 2 . ?
O1 S O2 108.63(2) . . ?
O2 S O2 108.85(4) 2 . ?
S O1 Mg 139.84(3) . 4_545 ?
S O1 O2 35.967(15) . . ?
Mg O1 O2 103.89(2) 4_545 . ?
S O1 O1 34.942(19) . 2 ?
Mg O1 O1 143.71(3) 4_545 2 ?
O2 O1 O1 60.609(18) . 2 ?
S O1 O2 35.123(15) . 2 ?
Mg O1 O2 144.73(2) 4_545 2 ?
O2 O1 O2 60.20(2) . 2 ?
O1 O1 O2 59.583(18) 2 2 ?
S O1 O2 130.89(3) . 4_545 ?
Mg O1 O2 47.271(13) 4_545 4_545 ?
O2 O1 O2 112.375(18) . 4_545 ?
O1 O1 O2 105.15(2) 2 4_545 ?
O2 O1 O2 164.64(3) 2 4_545 ?
S O1 O3 167.73(3) . 7_556 ?
Mg O1 O3 47.665(12) 4_545 7_556 ?
O2 O1 O3 148.68(2) . 7_556 ?
O1 O1 O3 149.226(17) 2 7_556 ?
O2 O1 O3 132.61(2) 2 7_556 ?
O2 O1 O3 61.189(16) 4_545 7_556 ?
S O1 O2 115.45(3) . 8_556 ?
Mg O1 O2 43.263(14) 4_545 8_556 ?
O2 O1 O2 88.372(19) . 8_556 ?
O1 O1 O2 148.583(17) 2 8_556 ?
O2 O1 O2 102.23(2) 2 8_556 ?
O2 O1 O2 90.534(19) 4_545 8_556 ?
O3 O1 O2 62.151(18) 7_556 8_556 ?
S O1 O3 94.51(2) . 3_545 ?
Mg O1 O3 46.130(13) 4_545 3_545 ?
O2 O1 O3 59.391(17) . 3_545 ?
O1 O1 O3 104.48(3) 2 3_545 ?
O2 O1 O3 116.22(2) 2 3_545 ?
O2 O1 O3 63.519(18) 4_545 3_545 ?
O3 O1 O3 93.795(18) 7_556 3_545 ?
O2 O1 O3 58.171(15) 8_556 3_545 ?
S O1 O2 124.51(2) . 6_556 ?
Mg O1 O2 95.318(18) 4_545 6_556 ?
O2 O1 O2 159.93(2) . 6_556 ?
O1 O1 O2 100.196(19) 2 6_556 ?
O2 O1 O2 106.33(2) 2 6_556 ?
O2 O1 O2 76.666(18) 4_545 6_556 ?
O3 O1 O2 51.346(14) 7_556 6_556 ?
O2 O1 O2 109.96(2) 8_556 6_556 ?
O3 O1 O2 137.244(19) 3_545 6_556 ?
S O1 O2 111.66(2) . 7_556 ?
Mg O1 O2 76.842(18) 4_545 7_556 ?
O2 O1 O2 109.33(2) . 7_556 ?
O1 O1 O2 137.93(2) 2 7_556 ?
O2 O1 O2 79.664(17) 2 7_556 ?
O2 O1 O2 115.66(2) 4_545 7_556 ?
O3 O1 O2 57.564(17) 7_556 7_556 ?
O2 O1 O2 44.450(16) 8_556 7_556 ?
O3 O1 O2 102.462(18) 3_545 7_556 ?
O2 O1 O2 80.445(14) 6_556 7_556 ?
S O1 O3 104.22(2) . 1_545 ?
Mg O1 O3 96.663(16) 4_545 1_545 ?
O2 O1 O3 119.41(2) . 1_545 ?
O1 O1 O3 69.278(9) 2 1_545 ?
O2 O1 O3 118.61(2) 2 1_545 ?
O2 O1 O3 51.189(14) 4_545 1_545 ?
O3 O1 O3 81.862(15) 7_556 1_545 ?
O2 O1 O3 137.961(16) 8_556 1_545 ?
O3 O1 O3 107.138(17) 3_545 1_545 ?
O2 O1 O3 51.278(12) 6_556 1_545 ?
O2 O1 O3 130.824(15) 7_556 1_545 ?
S O2 Mg 133.32(3) . . ?
S O2 O1 35.403(15) . . ?
Mg O2 O1 161.90(2) . . ?
S O2 O2 35.573(18) . 2 ?
Mg O2 O2 102.990(16) . 2 ?
O1 O2 O2 60.409(17) . 2 ?
S O2 O1 34.577(15) . 2 ?
Mg O2 O1 120.04(2) . 2 ?
O1 O2 O1 59.81(2) . 2 ?
O2 O2 O1 59.391(17) 2 2 ?
S O2 O3 105.80(2) . 3_545 ?
Mg O2 O3 120.40(2) . 3_545 ?
O1 O2 O3 71.352(18) . 3_545 ?
O2 O2 O3 127.49(2) 2 3_545 ?
O1 O2 O3 112.65(2) 2 3_545 ?
S O2 O1 157.85(3) . 4 ?
Mg O2 O1 46.701(14) . 4 ?
O1 O2 O1 135.43(2) . 4 ?
O2 O2 O1 126.067(15) 2 4 ?
O1 O2 O1 164.64(3) 2 4 ?
O3 O2 O1 76.29(2) 3_545 4 ?
S O2 O3 138.09(2) . 5_565 ?
Mg O2 O3 48.074(14) . 5_565 ?
O1 O2 O3 149.22(2) . 5_565 ?
O2 O2 O3 137.11(3) 2 5_565 ?
O1 O2 O3 103.85(2) 2 5_565 ?
O3 O2 O3 95.170(17) 3_545 5_565 ?
O1 O2 O3 61.959(16) 4 5_565 ?
S O2 O1 94.51(2) . 8_455 ?
Mg O2 O1 42.766(12) . 8_455 ?
O1 O2 O1 129.89(2) . 8_455 ?
O2 O2 O1 76.09(2) 2 8_455 ?
O1 O2 O1 77.77(2) 2 8_455 ?
O3 O2 O1 156.416(19) 3_545 8_455 ?
O1 O2 O1 89.467(19) 4 8_455 ?
O3 O2 O1 61.350(15) 5_565 8_455 ?
S O2 O3 102.18(2) . . ?
Mg O2 O3 45.192(11) . . ?
O1 O2 O3 117.14(2) . . ?
O2 O2 O3 66.607(9) 2 . ?
O1 O2 O3 116.32(2) 2 . ?
O3 O2 O3 126.38(2) 3_545 . ?
O1 O2 O3 61.836(15) 4 . ?
O3 O2 O3 93.266(15) 5_565 . ?
O1 O2 O3 58.135(12) 8_455 . ?
S O2 O1 95.77(2) . 6 ?
Mg O2 O1 113.89(2) . 6 ?
O1 O2 O1 83.881(16) . 6 ?
O2 O2 O1 130.533(13) 2 6 ?
O1 O2 O1 73.67(2) 2 6 ?
O3 O2 O1 56.975(15) 3_545 6 ?
O1 O2 O1 103.335(18) 4 6 ?
O3 O2 O1 65.870(17) 5_565 6 ?
O1 O2 O1 109.96(2) 8_455 6 ?
O3 O2 O1 158.960(17) . 6 ?
S O2 O1 80.21(2) . 7_556 ?
Mg O2 O1 95.174(19) . 7_556 ?
O1 O2 O1 70.67(2) . 7_556 ?
O2 O2 O1 59.462(19) 2 7_556 ?
O1 O2 O1 114.13(2) 2 7_556 ?
O3 O2 O1 86.913(17) 3_545 7_556 ?
O1 O2 O1 77.877(15) 4 7_556 ?
O3 O2 O1 137.81(2) 5_565 7_556 ?
O1 O2 O1 108.65(2) 8_455 7_556 ?
O3 O2 O1 54.164(11) . 7_556 ?
O1 O2 O1 141.376(16) 6 7_556 ?
Mg O3 Mg 123.28(3) . 2 ?
Mg O3 O2 90.386(12) . 4 ?
Mg O3 O2 110.919(14) 2 4 ?
Mg O3 O2 110.920(14) . 3_455 ?
Mg O3 O2 90.386(13) 2 3_455 ?
O2 O3 O2 134.97(3) 4 3_455 ?
Mg O3 O2 162.46(2) . 6_566 ?
Mg O3 O2 44.653(11) 2 6_566 ?
O2 O3 O2 84.830(17) 4 6_566 ?
O2 O3 O2 83.966(16) 3_455 6_566 ?
Mg O3 O2 44.653(11) . 5_565 ?
Mg O3 O2 162.46(2) 2 5_565 ?
O2 O3 O2 83.967(16) 4 5_565 ?
O2 O3 O2 84.831(17) 3_455 5_565 ?
O2 O3 O2 150.47(3) 6_566 5_565 ?
Mg O3 O1 43.775(13) . 8_455 ?
Mg O3 O1 105.63(2) 2 8_455 ?
O2 O3 O1 132.782(14) 4 8_455 ?
O2 O3 O1 71.680(16) 3_455 8_455 ?
O2 O3 O1 142.154(15) 6_566 8_455 ?
O2 O3 O1 56.853(14) 5_565 8_455 ?
Mg O3 O1 105.63(2) . 7_556 ?
Mg O3 O1 43.775(12) 2 7_556 ?
O2 O3 O1 71.680(16) 4 7_556 ?
O2 O3 O1 132.781(14) 3_455 7_556 ?
O2 O3 O1 56.853(15) 6_566 7_556 ?
O2 O3 O1 142.153(15) 5_565 7_556 ?
O1 O3 O1 123.10(3) 8_455 7_556 ?
Mg O3 O1 121.92(2) . 3_455 ?
Mg O3 O1 42.431(10) 2 3_455 ?
O2 O3 O1 145.237(15) 4 3_455 ?
O2 O3 O1 49.256(14) 3_455 3_455 ?
O2 O3 O1 60.479(15) 6_566 3_455 ?
O2 O3 O1 127.238(15) 5_565 3_455 ?
O1 O3 O1 81.727(16) 8_455 3_455 ?
O1 O3 O1 86.206(18) 7_556 3_455 ?
Mg O3 O1 42.431(10) . 4 ?
Mg O3 O1 121.92(2) 2 4 ?
O2 O3 O1 49.257(14) 4 4 ?
O2 O3 O1 145.237(15) 3_455 4 ?
O2 O3 O1 127.238(15) 6_566 4 ?
O2 O3 O1 60.479(14) 5_565 4 ?
O1 O3 O1 86.206(18) 8_455 4 ?
O1 O3 O1 81.727(16) 7_556 4 ?
O1 O3 O1 154.53(3) 3_455 4 ?
Mg O3 O2 42.081(13) . . ?
Mg O3 O2 82.55(2) 2 . ?
O2 O3 O2 96.303(13) 4 . ?
O2 O3 O2 126.38(2) 3_455 . ?
O2 O3 O2 121.658(18) 6_566 . ?
O2 O3 O2 86.734(15) 5_565 . ?
O1 O3 O2 59.714(16) 8_455 . ?
O1 O3 O2 68.272(17) 7_556 . ?
O1 O3 O2 100.02(2) 3_455 . ?
O1 O3 O2 54.646(13) 4 . ?
Mg O3 O2 82.55(2) . 2 ?
Mg O3 O2 42.081(13) 2 2 ?
O2 O3 O2 126.38(2) 4 2 ?
O2 O3 O2 96.303(13) 3_455 2 ?
O2 O3 O2 86.734(15) 6_566 2 ?
O2 O3 O2 121.658(18) 5_565 2 ?
O1 O3 O2 68.272(18) 8_455 2 ?
O1 O3 O2 59.714(16) 7_556 2 ?
O1 O3 O2 54.646(13) 3_455 2 ?
O1 O3 O2 100.02(2) 4 2 ?
O2 O3 O2 46.786(19) . 2 ?
Mg O3 H 104.3(10) . . ?
Mg O3 H 109.3(10) 2 . ?
O2 O3 H 16.9(10) 4 . ?
O2 O3 H 119.4(10) 3_455 . ?
O2 O3 H 74.4(10) 6_566 . ?
O2 O3 H 87.6(10) 5_565 . ?
O1 O3 H 142.9(10) 8_455 . ?
O1 O3 H 77.4(10) 7_556 . ?
O1 O3 H 133.6(10) 3_455 . ?
O1 O3 H 65.1(10) 4 . ?
O2 O3 H 113.0(10) . . ?
O2 O3 H 136.6(10) 2 . ?
Mg O3 H 109.3(10) . 2 ?
Mg O3 H 104.3(10) 2 2 ?
O2 O3 H 119.4(10) 4 2 ?
O2 O3 H 16.9(10) 3_455 2 ?
O2 O3 H 87.6(10) 6_566 2 ?
O2 O3 H 74.4(10) 5_565 2 ?
O1 O3 H 77.4(10) 8_455 2 ?
O1 O3 H 142.9(10) 7_556 2 ?
O1 O3 H 65.1(10) 3_455 2 ?
O1 O3 H 133.6(10) 4 2 ?
O2 O3 H 136.6(10) . 2 ?
O2 O3 H 113.0(10) 2 2 ?
H O3 H 104.9(19) . 2 ?
 
loop_
 _geom_hbond_atom_site_label_D 
 _geom_hbond_atom_site_label_H 
 _geom_hbond_atom_site_label_A 
 _geom_hbond_distance_DH 
 _geom_hbond_distance_HA 
 _geom_hbond_distance_DA 
 _geom_hbond_angle_DHA 
 _geom_hbond_site_symmetry_A 
 _geom_hbond_publ_flag
O3 H O2  0.817(13) 1.955(13) 2.7216(6) 156.1(13) 4 yes
 
_refine_diff_density_max    0.462
_refine_diff_density_min   -0.401
_refine_diff_density_rms    0.070

_shelx_res_file
;
TITL 204dkiesx1 193K Apex in C2/c kieserite cell
    latt_corr_for_Nonius20C_204dkiesx1_Apex113K.res
    created by SHELXL-2017/1 at 15:52:09 on 08-Oct-2018

REM meas.  mon  6.84651(8) 7.65817(9) 7.49318(9) 90.0   116.2551(5) 90.0
REM trans. cryscomp 6.8465 7.6582 7.5917 90.0   117.724 90
REM meas.trcl 6.84642(8)7.65804(9)7.49350(9) 89.9891(6)116.2561(5)90.0323(6)
REM trans. cryscomp 6.8464 7.6580 7.5917 90.018 117.721 89.968
REM CELL 0.71073   6.8465 7.6582 7.5917   90.0   117.724     90.0
REM latt corr for Nonius20C +.0183 +.0102 +.0138         +.068
CELL 0.71073   6.8648 7.6684 7.6055   90.0   117.792     90.0
ZERR    4.00   0.001   0.001   0.001   0.00   0.01   0.00
LATT  7
SYMM -X, Y, .5-Z
SFAC O H S MG FE
UNIT 20 8 4 4 0
SHEL 20 0.55285
OMIT -2 2 2
OMIT 1 1 2
REM OMIT -3 1 1
REM OMIT -3 1 3
L.S. 10
CONN 12 1.8 $O
EQIV $9 -x+1/2, y+1/2, -z+1/2
BOND $H
FMAP 2
PLAN 20
ACTA
HTAB O3 O2_$9
HTAB
REM EXYZ MG FE
REM EADP MG FE
REM SUMP 1.0 0 1.0 2 1.0 3
REM Fe wird negativ verfeinert
WGHT    0.018000    0.210000
EXTI    0.005871
FVAR       0.97755
MG    4    0.000000    0.500000    0.000000    10.50000    0.00388    0.00445 =
         0.00431    0.00014    0.00167   -0.00022
REM FE  5  0.000000    0.500000    0.000000    10.50000    0.00571    0.00681 =
REM      0.00653    0.00034    0.00244   -0.00039
S     3    0.000000    0.157095    0.250000    10.50000    0.00268    0.00342 =
         0.00377    0.00000    0.00131    0.00000
O1    1    0.175220    0.047696    0.396865    11.00000    0.00418    0.00732 =
         0.00704    0.00289    0.00186    0.00193
O2    1    0.095735    0.269746    0.151092    11.00000    0.00588    0.00573 =
         0.00753    0.00206    0.00417    0.00023
O3    1    0.000000    0.633836    0.250000    10.50000    0.00505    0.00623 =
         0.00593    0.00000    0.00259    0.00000
H     2    0.106453    0.698713    0.289713    11.00000    0.01884
HKLF 4 1  1 0 0 0 -1 0 -1 0 -1


REM  204dkiesx1 193K Apex in C2/c kieserite cell
REM R1 =  0.0148 for    1054 Fo > 4sig(Fo)  and  0.0156 for all    1097 data
REM     40 parameters refined using      0 restraints

END

WGHT      0.0176      0.2074

REM Instructions for potential hydrogen bonds
EQIV $20 x+1/2, y+1/2, z
HTAB O3 S_$20
HTAB O3 O2_$9

REM Highest difference peak  0.462,  deepest hole -0.401,  1-sigma level  0.070
Q1    1   0.0529  0.2114  0.2039  11.00000  0.05    0.46
Q2    1   0.1000  0.1093  0.3326  11.00000  0.05    0.45
Q3    1   0.2454  0.0526  0.3789  11.00000  0.05    0.23
Q4    1   0.2033 -0.0331  0.3463  11.00000  0.05    0.19
Q5    1  -0.0030  0.3947  0.0851  11.00000  0.05    0.18
Q6    1  -0.0137  0.3369  0.1230  11.00000  0.05    0.16
Q7    1   0.1102  0.9109  0.1516  11.00000  0.05    0.16
Q8    1  -0.0048  0.6294  0.1527  11.00000  0.05    0.15
Q9    1   0.1415 -0.0191  0.3874  11.00000  0.05    0.14
Q10   1   0.3562  0.0685  0.5541  11.00000  0.05    0.13
Q11   1   0.2251  0.2359  0.4185  11.00000  0.05    0.13
Q12   1   0.3204  0.1493  0.5013  11.00000  0.05    0.13
Q13   1   0.2033  0.0501  0.6489  11.00000  0.05    0.13
Q14   1   0.0307 -0.1115  0.3555  11.00000  0.05    0.12
Q15   1   0.2500  0.7500  0.5000  10.50000  0.05    0.12
Q16   1   0.2012  0.1250  0.6164  11.00000  0.05    0.12
Q17   1   0.1429  0.3771  0.1976  11.00000  0.05    0.12
Q18   1   0.2006  0.1421  0.4390  11.00000  0.05    0.12
Q19   1   0.1403  0.6048  0.0659  11.00000  0.05    0.11
Q20   1   0.2627  0.6254  0.3783  11.00000  0.05    0.11
;
_shelx_res_checksum   63975

_shelx_hkl_file
;
   2   0   0 2153.06 37.9876  11
   2   0   0 2129.13 39.8967  16
   2   0   0 2139.80 44.9332  13
   2   0   0 2149.08 36.2925  10
  -2   0   0 2120.71 37.4296   8
  -2   0   0 2190.10 45.7286  13
  -2   0   0 2188.55 36.7716  15
  -2   0   0 2216.10 41.8787  16
   2   0   0 2136.66 36.2858   4
   2   0   0 2149.24 36.7554   1
  -4   0   0 9895.85 175.734   8
  -4   0   0 9999.99 179.022  16
   4   0   0 9740.87 204.797  13
   4   0   0 9715.22 172.395  11
  -4   0   0 9686.88 165.639  15
   4   0   0 9731.92 172.586   1
  -4   0   0 9698.48 195.142  13
   4   0   0 9395.22 174.933   7
   4   0   0 9548.96 168.041   4
   4   0   0 9583.78 170.447  10
  -4   0   0 9686.04 162.283   2
  -6   0   0 1028.75 23.4371   8
   6   0   0 1014.85 21.0971   1
  -6   0   0 1025.30 21.2085  15
   6   0   0 983.412 19.9852   4
   6   0   0 1003.49 21.9996   7
  -6   0   0 1001.71 21.8640  16
  -8   0   0 838.982 20.0364  15
  -8   0   0 850.432 24.4434   3
  -8   0   0 878.418 23.5638   8
   8   0   0 872.481 21.9341   7
 -10   0   0 366.949 16.6317   3
  10   0   0 380.291 14.8056   7
 -10   0   0 384.003 16.3318   8
   1  -1   0 3057.60 57.6996  16
   1  -1   0 2933.26 51.9550   5
   1  -1   0 3058.20 54.3137  11
  -1  -1   0 3168.76 65.1721  13
   1   1   0 2996.69 52.7892   1
   1   1   0 3112.54 56.0100   7
  -1   1   0 3023.26 53.0602   8
  -1   1   0 3025.90 54.5741  15
  -1   1   0 3084.07 57.2954  16
   3  -1   0 31.8529 1.64813   1
   3  -1   0 38.3278 1.83086   4
  -3  -1   0 36.0505 2.45918   8
   3  -1   0 35.1740 1.71035  10
  -3  -1   0 30.1624 2.93685  13
   3  -1   0 36.2593 1.92126  11
  -3  -1   0 33.2441 2.09783  16
  -3  -1   0 34.4295 1.34426   2
   3  -1   0 35.1752 3.05602  13
  -3  -1   0 38.4913 2.09323  15
  -3   1   0 35.5157 2.57157   8
   3   1   0 43.0946 1.74145  10
  -3   1   0 36.4194 2.23474  16
   3   1   0 31.2707 1.90008   7
  -3   1   0 34.1383 1.29122   2
  -3   1   0 33.5744 2.13243  15
   3   1   0 34.4882 3.16482  13
   3   1   0 30.5706 1.89828   1
  -5  -1   0 1683.72 39.2849  13
  -5  -1   0 1792.41 33.3996  16
  -5  -1   0 1781.78 34.5033   8
   5  -1   0 1705.98 31.4871   4
  -5  -1   0 1750.45 32.3710  15
   5  -1   0 1696.91 38.9916  13
   5  -1   0 1730.70 32.2500  11
   5  -1   0 1710.91 32.7364   7
   5  -1   0 1740.18 31.8577   1
   5   1   0 1760.01 32.8948   1
   5   1   0 1772.75 33.2908   7
   5   1   0 1713.64 39.2499  13
  -5   1   0 1764.59 33.4284  16
  -5   1   0 1772.72 34.5951   8
   5   1   0 1744.40 31.4015  10
  -5   1   0 1741.67 32.6832  15
  -7  -1   0 42.9501 3.78047  15
  -7  -1   0 52.6525 5.47090   8
   7  -1   0 49.8672 3.74455  11
  -7  -1   0 49.9263 4.05745  16
   7  -1   0 44.6234 3.93175   7
  -7   1   0 33.6832 4.03820  16
  -7   1   0 51.8695 4.16872  15
   7   1   0 50.0068 3.83308   1
  -7   1   0 54.4530 6.04606   3
  -7   1   0 47.4746 5.25975   8
   7   1   0 42.1218 4.35725   7
   9  -1   0 124.915 7.39843   7
  -9  -1   0 128.832 9.62202   3
  -9  -1   0 122.429 9.07820   8
  -9   1   0 135.511 9.53040   8
   9   1   0 127.750 7.88266   7
  -9   1   0 125.839 9.57058   3
 -11  -1   0 156.548 11.3226   8
 -11  -1   0 156.526 12.0772   3
  11  -1   0 176.265 10.4159   7
 -11   1   0 159.259 10.6568   8
 -11   1   0 176.495 11.5384   3
  11   1   0 161.624 10.0561   7
   0  -2   0 14.6118 1.02663   5
   0  -2   0 12.8336 1.05846  11
   0   2   0 12.9886 0.80872   9
   0   2   0 13.1914 0.90983   8
   0   2   0 11.6937 0.90710  15
   0   2   0 13.9435 1.04868   6
   2  -2   0 177.118 4.65294  11
   2  -2   0 202.382 4.78750   4
   2  -2   0 178.342 4.61203   5
  -2  -2   0 191.176 6.72509  13
   2   2   0 178.713 4.37224   9
  -2   2   0 179.656 5.18141   8
   2   2   0 178.240 4.58291   6
  -2   2   0 188.549 4.95783  15
   2   2   0 178.321 4.86134   7
  -2   2   0 180.511 4.12955   2
  -2   2   0 179.812 4.88017   3
  -2   2   0 195.175 5.47659  16
   2   2   0 178.587 3.90518  10
   2   2   0 186.657 5.02614   1
  -4  -2   0 580.575 13.4142  16
   4  -2   0 571.159 12.3899  11
  -4  -2   0 576.801 17.2021  13
   4  -2   0 580.903 12.0960   4
   4  -2   0 567.138 16.6969  13
  -4  -2   0 573.597 13.6882   8
  -4  -2   0 585.858 12.4473  15
   4  -2   0 576.053 12.5616   5
  -4   2   0 589.750 13.0000  15
  -4   2   0 577.764 13.4954  16
  -4   2   0 582.457 13.9153   8
   4   2   0 573.954 11.4591  10
   4   2   0 569.526 13.0524   7
   4   2   0 554.498 12.9978   1
  -4   2   0 564.534 10.8432   2
  -6  -2   0 903.380 21.4367   8
   6  -2   0 897.059 19.2878  11
   6  -2   0 882.780 18.3628   4
  -6  -2   0 904.576 19.1521  15
  -6  -2   0 870.265 20.1921  16
  -6   2   0 846.863 20.2579  16
  -6   2   0 917.688 22.1072   3
  -6   2   0 874.558 21.4477   8
   6   2   0 902.892 17.9734  10
   6   2   0 904.113 20.4762   7
   6   2   0 883.259 19.9284   1
  -6   2   0 885.995 19.5735  15
   8  -2   0 237.401 9.14326  11
  -8  -2   0 236.843 11.9508   3
   8  -2   0 248.854 9.98035   7
  -8  -2   0 260.122 11.4889   8
  -8   2   0 249.917 9.50383  15
   8   2   0 238.864 9.95607   7
  -8   2   0 259.198 11.7753   8
  -8   2   0 247.560 11.7389   3
 -10  -2   0 611.577 22.7904   3
  10  -2   0 633.310 19.7548   7
 -10  -2   0 625.010 21.1038   8
  10   2   0 629.323 20.0038   7
 -10   2   0 635.177 21.6766   8
 -10   2   0 622.290 22.2274   3
   1  -3   0 270.682 6.35619  11
   1  -3   0 260.164 6.10452   5
   1  -3   0 266.307 6.56285   4
   1   3   0 270.921 6.21907   1
   1   3   0 268.933 6.12777   6
  -1   3   0 268.160 6.25589   8
   1   3   0 270.864 6.26388   7
  -1   3   0 260.060 6.26976  15
   1   3   0 264.561 5.95444   9
  -1   3   0 262.885 5.60284   9
   3  -3   0 1815.16 32.7943   4
   3  -3   0 1808.59 32.7675   5
   3  -3   0 1817.40 32.9411  11
   3  -3   0 1837.36 37.3259  13
  -3  -3   0 1888.67 34.5363  16
  -3  -3   0 1876.16 38.0075  13
   3   3   0 1814.03 32.7196   6
   3   3   0 1848.29 32.3469   9
   3   3   0 1827.57 33.5465   1
   3   3   0 1840.50 31.3753  10
   3   3   0 1808.15 33.3163   7
  -3   3   0 1802.65 33.3469  15
  -3   3   0 1824.58 33.3226   3
  -3   3   0 1820.99 33.9199   8
   5  -3   0 66.1989 3.53454  11
  -5  -3   0 68.9363 6.15823  13
   5  -3   0 65.2227 5.84033  13
  -5  -3   0 62.6476 4.10111  16
   5  -3   0 70.4501 3.53064   4
  -5  -3   0 66.1755 3.79516  15
  -5  -3   0 73.8880 4.55831   8
   5   3   0 68.6574 2.91796  10
  -5   3   0 67.6815 4.87347   8
  -5   3   0 67.1775 4.30141  16
  -5   3   0 69.3725 4.46346   3
  -5   3   0 68.3300 4.18182  15
   5   3   0 63.9202 3.99250   7
   5   3   0 68.1003 4.10814   1
   7  -3   0 144.491 6.46678  11
  -7  -3   0 109.338 7.78908  16
  -7  -3   0 137.049 7.69770   8
   7   3   0 133.131 6.69453   1
   7   3   0 157.256 7.48578   7
  -7   3   0 138.638 8.16284   8
  -7   3   0 146.778 6.85840  15
  -7   3   0 153.055 8.30711   3
  -9  -3   0 -0.8734 3.02469   3
   9  -3   0 1.21210 2.12219   7
  -9  -3   0 2.63281 3.54802   8
   9  -3   0 1.72617 1.76528  11
  -9   3   0 -1.0817 3.64949   3
  -9   3   0 0.79029 2.33747  15
   9   3   0 0.04540 1.44452   7
  -9   3   0 -1.8741 3.17808   8
   0  -4   0 1036.33 19.1918   5
   0  -4   0 943.279 18.2349  12
   0  -4   0 1034.35 19.5138  11
   0   4   0 1030.23 18.6859   8
   0   4   0 1028.90 19.1737  15
   0   4   0 1040.55 19.2671   6
   0   4   0 1044.06 18.7924   9
   0   4   0 1051.07 18.3653   1
   2  -4   0 5759.85 105.903   4
   2  -4   0 5771.13 101.402   5
   2  -4   0 5797.40 105.336  11
  -2   4   0 5905.11 99.5494   9
  -2   4   0 5957.94 106.091   8
  -2   4   0 5776.77 104.025   3
   2   4   0 5856.18 102.521   1
   2   4   0 5831.54 99.3571  10
   2   4   0 5976.44 98.3657   6
  -2   4   0 5814.07 106.804  15
   2   4   0 5841.56 103.455   9
   2   4   0 5909.71 105.314   7
   4  -4   0 0.36035 1.35346  13
   4  -4   0 1.46103 0.87992   5
   4  -4   0 0.41082 1.13442  11
   4  -4   0 2.39788 1.08421   4
  -4  -4   0 0.65120 1.47501  13
  -4  -4   0 2.05443 1.21988  16
  -4   4   0 -1.3899 1.23969   3
   4   4   0 0.81857 0.57245  10
   4   4   0 -0.0402 0.90544   6
  -4   4   0 2.00476 1.82131   8
   4   4   0 1.11286 0.87933   1
   4   4   0 -0.3831 0.58010   7
  -4   4   0 -0.8391 1.17201  15
   4   4   0 0.76788 0.78606   9
  -6  -4   0 982.643 21.2556  15
   6  -4   0 975.726 20.9819   4
   6  -4   0 1003.07 21.8647  11
  -6  -4   0 1037.70 23.7438   8
  -6  -4   0 1005.15 23.4168  16
  -6   4   0 1058.69 24.5377   8
   6   4   0 991.777 19.6419  10
  -6   4   0 1023.19 22.5949  15
  -6   4   0 1015.04 23.6942   3
   6   4   0 1020.67 23.0471   7
   6   4   0 1037.27 23.1245   1
   8  -4   0 266.817 10.4961   7
  -8  -4   0 274.627 11.7100   8
   8  -4   0 278.041 10.2499  11
  -8  -4   0 280.222 13.2922   3
   8   4   0 280.670 11.0336   7
  -8   4   0 248.431 11.5351   3
   8   4   0 270.183 10.5373   1
  -8   4   0 264.526 12.4700   8
  -8   4   0 270.488 10.4341  15
  10  -4   0 238.960 11.1977   7
 -10  -4   0 227.441 12.1869   8
 -10  -4   0 234.800 13.9061   3
 -10   4   0 237.843 12.8815   3
  10   4   0 230.552 11.5722   7
 -10   4   0 258.755 13.0681   8
  -1  -5   0 191.733 5.24995  12
  -1  -5   0 188.023 5.80298   5
   1  -5   0 191.678 5.75156   5
   1  -5   0 198.856 6.18016  11
  -1   5   0 195.898 5.66972   8
   1   5   0 198.945 5.55060   9
   1   5   0 190.807 4.06458  10
  -1   5   0 195.975 5.20320   9
   1   5   0 188.063 5.71279   6
  -1   5   0 186.340 5.79556   6
  -1   5   0 188.729 5.86373  15
   1   5   0 202.937 5.51568   1
   3  -5   0 279.832 8.06454   4
   3  -5   0 289.579 7.81036   5
   3  -5   0 282.072 8.18359  11
  -3  -5   0 272.327 11.0524  13
   3   5   0 267.857 8.01541   7
   3   5   0 268.571 5.83144  10
   3   5   0 274.250 7.67947   6
  -3   5   0 279.516 8.47901   8
  -3   5   0 284.206 8.37016  15
  -3   5   0 281.584 6.66808   9
   3   5   0 277.382 8.21107   1
  -3   5   0 260.670 7.08314   3
   3   5   0 278.345 7.49220   9
   5  -5   0 14.0207 2.42440  11
  -5  -5   0 17.8916 3.01032  16
   5  -5   0 19.7137 2.70871   5
   5  -5   0 13.7689 2.35468   4
  -5   5   0 17.5826 3.12895   8
   5   5   0 13.4063 1.48577  10
  -5   5   0 15.3780 2.56451   3
  -5   5   0 11.0245 2.50336  15
   5   5   0 12.4605 2.10975   6
   5   5   0 14.3279 1.92046   9
   5   5   0 13.8530 2.39109   7
   5   5   0 12.6469 2.53535   1
   7  -5   0 337.655 10.9932  11
  -7  -5   0 339.989 12.5924   8
  -7   5   0 314.648 12.6366   8
   7   5   0 325.648 11.6007   7
   7   5   0 332.604 11.7538   1
  -7   5   0 333.127 11.5171  15
  -7   5   0 329.292 12.1442   3
  -9  -5   0 121.411 9.22622   8
  -9  -5   0 138.107 10.2659   3
   9  -5   0 143.023 7.53544  11
   9  -5   0 140.995 8.29529   7
   9   5   0 141.606 8.46299   7
  -9   5   0 141.043 9.87816   8
  -9   5   0 133.260 7.68036  15
   0  -6   0 1111.81 21.9793   5
   0  -6   0 1130.47 22.6439  11
   0   6   0 1146.25 21.5820   9
   0   6   0 1107.62 22.2438   6
   0   6   0 1099.94 20.4490   1
  -2  -6   0 240.774 7.19147  12
   2  -6   0 242.555 7.37249   5
   2  -6   0 247.337 8.02729   4
   2  -6   0 246.656 7.96542  11
  -2  -6   0 246.121 7.74541   5
  -2   6   0 238.938 7.45925   8
  -2   6   0 247.459 7.66085  15
   2   6   0 255.692 7.42919   1
   2   6   0 254.837 7.22459   9
   2   6   0 244.488 7.51005   7
  -2   6   0 249.122 6.53949   9
   2   6   0 249.760 7.40611   6
  -4  -6   0 1548.69 33.2025  16
   4  -6   0 1496.30 30.2579   4
   4  -6   0 1534.67 29.7111   5
   4  -6   0 1525.40 30.2445  11
  -4   6   0 1564.49 31.5132   8
  -4   6   0 1478.02 27.7242   9
   4   6   0 1509.01 29.3102   9
   4   6   0 1539.02 29.8702   6
   4   6   0 1556.82 30.8774   1
  -4   6   0 1500.54 30.7191  15
   4   6   0 1522.26 30.6895   7
   6  -6   0 13.1855 2.70187  11
   6  -6   0 16.9149 2.82890   5
   6  -6   0 16.5713 2.83783   4
  -6  -6   0 11.2910 2.76332   8
  -6  -6   0 17.3195 3.37083  16
   6   6   0 13.3495 2.31405   9
  -6   6   0 20.1393 3.28913  15
   6   6   0 9.68437 2.50475   7
  -6   6   0 17.3372 3.63307   8
   6   6   0 15.6288 2.71365   6
   6   6   0 17.4682 3.08445   1
  -8  -6   0 1187.17 31.3691   3
   8  -6   0 1175.65 27.1159  11
   8   6   0 1129.09 28.2370   7
  -8   6   0 1134.61 27.3960  15
  -8   6   0 1152.01 29.6632   8
 -10  -6   0 0.06426 3.99967   3
  10  -6   0 -0.8287 2.30642   7
  10  -6   0 2.55145 2.33929  11
  10   6   0 0.37353 1.69147   7
 -10   6   0 2.79474 2.84737   8
 -10   6   0 2.70703 2.73754  15
   1  -7   0 911.240 19.0552   5
  -1  -7   0 898.383 19.7269  11
  -1  -7   0 871.771 19.1471   5
   1  -7   0 899.073 20.5385   4
   1  -7   0 902.405 19.8377  11
  -1   7   0 908.521 19.5882   6
  -1   7   0 891.511 18.6377   8
   1   7   0 903.176 18.7088   9
   1   7   0 890.657 18.1389   1
  -1   7   0 902.724 19.5255  15
   1   7   0 907.884 19.3813   6
  -1   7   0 920.272 18.3957   9
   3  -7   0 1385.53 28.8433   4
  -3  -7   0 1329.67 27.9139  12
   3  -7   0 1396.50 28.3895  11
   3   7   0 1400.60 27.8711   6
   3   7   0 1397.51 28.3220   7
  -3   7   0 1408.50 26.1932   9
   3   7   0 1406.16 28.1677   1
  -3   7   0 1400.16 28.6461  15
  -3   7   0 1393.85 28.5328   8
   3   7   0 1396.85 27.4107   9
   5  -7   0 174.037 7.61187  11
  -5  -7   0 189.019 9.32130  16
   5  -7   0 189.809 8.00039   4
   5  -7   0 184.809 7.17278   5
   5   7   0 183.321 7.26346   6
  -5   7   0 179.052 7.98160  15
   5   7   0 185.909 7.03121   9
   5   7   0 191.394 8.10285   1
  -5   7   0 184.073 8.75092   8
   5   7   0 189.514 8.04463   7
   7  -7   0 407.285 13.2663  11
  -7  -7   0 414.194 15.6043   3
   7   7   0 397.661 13.8974   7
   7   7   0 409.894 13.9055   1
  -7   7   0 417.400 15.1190   8
  -7   7   0 409.163 13.8754  15
   9  -7   0 78.7109 6.35247  11
  -9  -7   0 75.3620 8.47566   3
  -9   7   0 78.2745 6.09647  15
  -9   7   0 98.3916 8.45474   8
   9   7   0 84.2740 6.66160   7
   0  -8   0 421.164 12.0399  11
   0  -8   0 395.457 11.0184   5
   0   8   0 414.275 11.5889   6
   0   8   0 400.894 10.6004   9
  -2  -8   0 730.137 17.7256  11
  -2  -8   0 722.792 17.3690   5
   2  -8   0 697.265 16.3972   5
   2  -8   0 729.338 17.8079  11
   2  -8   0 734.437 18.5399   4
   2   8   0 715.603 16.9968   6
  -2   8   0 752.379 17.7596  15
  -2   8   0 728.982 17.6003   6
  -2   8   0 718.792 16.7314   8
   2   8   0 745.223 16.6213   9
  -2   8   0 699.830 15.6952   9
   2   8   0 700.558 16.1683   1
   4  -8   0 185.259 7.99600  11
   4  -8   0 183.563 7.18738   5
  -4  -8   0 175.495 8.00184  12
   4  -8   0 191.791 8.40720   4
   4   8   0 186.557 7.92917   7
   4   8   0 191.292 7.25773   9
   4   8   0 192.429 7.59942   6
  -4   8   0 192.168 8.25367  15
  -4   8   0 192.318 8.21370   8
   4   8   0 179.384 7.66963   1
  -6  -8   0 61.2024 5.72995  16
   6  -8   0 67.9862 5.78907  11
   6  -8   0 76.1275 5.00500   5
   6  -8   0 68.3204 5.44186   4
   6   8   0 73.6796 5.64041   1
   6   8   0 63.5803 4.91634   6
   6   8   0 63.5174 4.67720   9
  -6   8   0 63.9516 6.29999   8
   6   8   0 64.7764 5.13683   7
  -6   8   0 69.8689 5.75813  15
   8  -8   0 38.6491 4.88716  11
  -8   8   0 36.7556 4.99546  15
   8   8   0 38.1664 5.18575   7
  -8   8   0 42.9555 6.07961   8
  -1  -9   0 167.700 7.51095  11
   1  -9   0 154.583 7.53632  11
   1  -9   0 154.084 6.57023   5
  -1  -9   0 165.545 7.08314   5
   1  -9   0 169.588 8.22985   4
   1   9   0 176.423 7.36599   6
  -1   9   0 169.532 6.34500   9
   1   9   0 158.337 6.54192   9
  -1   9   0 181.777 7.67783   6
   3  -9   0 29.6402 4.09184  11
  -3  -9   0 29.2522 3.89925   5
  -3  -9   0 26.8089 3.85520  11
   3  -9   0 31.6085 4.02680   4
   3  -9   0 28.0056 3.33537   5
  -3   9   0 29.8840 2.86587   9
   3   9   0 24.7526 3.11157   1
  -3   9   0 28.1666 3.82145   6
   3   9   0 29.2163 3.70624   6
   3   9   0 25.4998 3.24139   9
  -3   9   0 30.6045 3.54130   8
  -3   9   0 23.2102 3.46589  15
   5  -9   0 126.073 7.62237   4
  -5  -9   0 133.667 9.01896  16
   5  -9   0 142.915 7.76400  11
  -5  -9   0 151.329 8.18957   5
   5   9   0 135.727 6.72257   9
  -5   9   0 136.356 7.68264  15
   5   9   0 127.952 6.73678   6
  -5   9   0 137.890 7.69367   8
   5   9   0 147.311 7.73697   7
   5   9   0 140.632 7.29057   1
   7  -9   0 1.46243 1.99720  11
  -7   9   0 2.49311 2.35402  15
  -7   9   0 0.94064 2.61893   8
   7   9   0 4.79318 2.20395   7
   0 -10   0 569.437 16.4156  11
   0 -10   0 557.078 17.3694   4
   0  10   0 584.844 16.1241   6
   0  10   0 583.185 14.7885   9
   2 -10   0 1653.62 35.9518   4
   2 -10   0 1571.82 34.3016  11
  -2 -10   0 1621.23 34.5189  11
   2  10   0 1584.92 33.4254   6
   2  10   0 1564.42 32.3482   9
  -2  10   0 1589.94 34.4378   6
  -4 -10   0 316.746 11.8656  11
   4 -10   0 324.884 11.9047  11
   4 -10   0 307.363 12.0347   4
  -4  10   0 322.985 12.1575  15
   4  10   0 293.438 10.5060   9
   4  10   0 302.494 10.8542   6
  -4  10   0 295.458 11.6807   6
   6 -10   0 903.373 23.3163  11
   6 -10   0 904.150 23.4003   4
  -6  10   0 861.192 23.4957   8
  -6  10   0 877.046 24.2149   6
   6  10   0 884.391 21.6471   9
  -6  10   0 874.620 23.7225  15
   1 -11   0 455.036 14.7781  11
   1 -11   0 458.972 16.1617   4
  -1 -11   0 475.220 16.5197   4
  -1 -11   0 477.187 15.2583  11
   1  11   0 453.901 13.2685   9
  -1  11   0 456.378 12.9393   9
   1  11   0 456.211 14.2963   6
  -1  11   0 450.831 14.7250   6
   3 -11   0 329.550 13.1774   4
  -3 -11   0 319.526 12.3551  11
   3 -11   0 321.236 12.3613  11
  -3  11   0 288.765 12.0212   6
   3  11   0 313.235 11.3491   6
   3  11   0 304.581 10.8333   9
   5 -11   0 349.193 13.3695  11
   5 -11   0 359.439 14.0081   4
  -5 -11   0 344.044 13.2014  11
  -5  11   0 351.606 13.7439   6
   5  11   0 363.689 12.3078   9
   0 -12   0 118.968 7.89547  11
   0 -12   0 117.745 8.24664   4
   0  12   0 111.856 7.31882   6
   0  12   0 109.158 6.00849   9
  -2 -12   0 69.3769 6.29673  11
   2 -12   0 79.9923 8.04426   4
   2 -12   0 62.5480 6.57239  11
  -2 -12   0 80.0097 7.54747   4
   2  12   0 57.9802 5.42244   6
   2  12   0 63.7743 5.23630   9
  -2  12   0 66.3238 6.59450   6
  -4 -12   0 123.233 7.95608  11
   4 -12   0 133.362 9.13273   4
   4 -12   0 122.598 8.16012  11
  -4  12   0 121.004 8.37502   6
   4  12   0 121.746 7.10684   9
  -1 -13   0 4.43994 3.26912  11
   1 -13   0 5.53191 3.91908   4
   1 -13   0 12.4327 3.17757  11
  -1 -13   0 9.73402 3.96564   4
   1  13   0 4.64683 2.30452   9
  -1  13   0 0.86889 2.66735   6
  -3 -13   0 20.4657 4.37584  11
   3 -13   0 13.8232 4.19163  11
   3 -13   0 16.0840 4.71666   4
  -3 -13   0 10.8844 4.06507   4
  -3  13   0 8.58485 3.60347   6
   3  13   0 8.47230 2.81439   9
 -10   0   1 2.86463 3.47506   3
 -10   0   1 2.23878 3.70170   8
  10   0  -1 1.55185 2.27568   7
  -8   0   1 1.44106 1.85953  15
   8   0  -1 1.60043 1.48728   1
   8   0  -1 2.42323 1.83048   7
  -8   0   1 0.22959 2.49400   8
  -6   0   1 -0.2237 1.37485   8
  -6   0   1 4.15329 1.24482  16
  -6   0   1 3.22000 1.75531  15
   6   0  -1 0.97386 1.02000   1
   6   0  -1 2.37281 1.06499  11
   6   0  -1 3.79667 1.25085   7
  -4   0   1 2.70601 1.34464   8
  -4   0   1 0.09520 0.51034  16
   4   0  -1 0.23129 0.45460   7
   4   0  -1 -0.1875 0.48289  11
   4   0  -1 2.32694 0.80218   1
   4   0  -1 0.47907 1.02597  13
  -4   0   1 0.42223 0.52646   2
   4   0  -1 0.21044 0.32218   4
  -4   0   1 1.06432 1.09069  15
   2   0  -1 0.90870 0.42620   5
   2   0  -1 0.50517 0.44225   1
  -2   0   1 1.15929 0.70061  15
   2   0  -1 0.64016 0.33304  11
  -2   0   1 1.08090 0.51861   2
   2   0  -1 1.23407 0.87860  13
  -2   0   1 1.36164 0.30790  16
   0   0  -1 -0.0318 0.14774  16
   0   0   1 0.27503 0.25190  16
   2   0   1 3.55554 1.27049  13
  -2   0  -1 2.65804 0.68373  15
  -2   0  -1 2.03067 0.92151   8
  -2   0  -1 1.89416 1.09570  13
   2   0   1 1.21711 0.44675  11
  -2   0  -1 2.49385 0.97221   3
   2   0   1 2.35330 0.44289  14
   2   0   1 1.46896 0.52235   4
   2   0   1 1.78629 0.56329  10
   2   0   1 2.92713 0.59156   7
   4   0   1 1.23081 0.67132   7
  -4   0  -1 2.31185 0.98463  15
  -4   0  -1 5.03975 1.80286   8
  -4   0  -1 1.13436 0.81160  16
   4   0   1 2.36744 0.85894  10
  -4   0  -1 1.97413 1.50625   3
   4   0   1 2.02982 0.89849   4
  -4   0  -1 2.34247 1.77381  13
   4   0   1 1.37359 0.84918  11
   4   0   1 1.69246 1.43911  13
  -6   0  -1 3.42033 2.33005   8
  -6   0  -1 1.80413 1.34996  16
  -6   0  -1 1.57382 1.32869  15
   6   0   1 1.80586 1.16942  10
   6   0   1 0.07578 1.13139   7
  -6   0  -1 -0.7519 1.71741   3
   6   0   1 1.56628 0.89507   4
   8   0   1 2.45992 1.94682   7
  -8   0  -1 2.30545 3.20089   8
  -8   0  -1 0.09895 2.81867   3
 -10   0  -1 0.14918 3.55126   8
  10   0   1 0.10988 1.89015   7
 -10   0  -1 3.58108 3.10044   3
 -11  -1   1 23.1085 5.89431   8
 -11  -1   1 16.0924 5.57209   3
  11  -1  -1 17.2489 3.87430   7
 -11   1   1 20.1446 5.74313   3
  11   1  -1 21.8030 4.23740   7
 -11   1   1 20.8643 5.95749   8
   9  -1  -1 121.048 7.37123   7
  -9  -1   1 128.698 8.95334   8
  -9  -1   1 136.139 9.71595   3
  -9   1   1 125.318 7.13439  15
   9   1  -1 125.872 7.57276   7
  -9   1   1 115.449 8.74457   3
  -9   1   1 126.894 9.08145   8
   9   1  -1 112.939 6.38391   1
  -7  -1   1 294.496 9.68502  15
  -7  -1   1 315.666 11.6188   8
   7  -1  -1 315.937 9.31317  11
   7  -1  -1 309.327 8.94384   1
   7  -1  -1 301.005 9.93778   7
   7   1  -1 301.793 10.1072   7
  -7   1   1 301.995 11.3375   8
   7   1  -1 296.527 9.58840   1
  -7   1   1 304.032 9.96350  15
   5  -1  -1 465.417 10.5407  11
   5  -1  -1 450.314 9.49330   4
   5  -1  -1 466.631 10.5169   1
  -5  -1   1 434.147 15.1471  13
   5  -1  -1 453.286 15.4186  13
  -5  -1   1 427.401 9.15494   2
  -5  -1   1 467.243 11.2947  15
  -5  -1   1 464.672 10.6936  16
  -5  -1   1 462.776 12.4443   8
   5   1  -1 472.795 11.3134   7
   5   1  -1 457.092 11.3241   1
   5   1  -1 459.088 15.3648  13
  -5   1   1 454.666 10.7209  16
  -5   1   1 460.388 11.4557  15
  -5   1   1 456.538 9.23473   2
  -5   1   1 472.953 12.6390   8
  -3  -1   1 2494.63 42.3999   2
   3  -1  -1 2457.14 42.6987  11
   3  -1  -1 2529.79 42.7150   1
  -3  -1   1 2539.75 48.9449  16
  -3  -1   1 2572.91 47.0707  13
   3  -1  -1 2535.41 46.7421  16
   3  -1  -1 2446.72 43.2083   5
   3  -1  -1 2528.96 47.1992  13
   3  -1  -1 2447.94 43.9355   4
  -3   1   1 2483.25 43.5921  15
   3   1  -1 2530.78 46.8537  13
  -3   1   1 2562.47 49.5157  16
  -3   1   1 2502.80 44.1693   8
   3   1  -1 2522.69 43.2211   7
   3   1  -1 2492.81 43.5757   1
  -3   1   1 2463.53 42.2654   2
   3   1  -1 2496.30 43.5355   9
   1  -1  -1 131.009 3.24703  12
   1  -1  -1 135.984 3.23934  11
  -1  -1   1 139.518 3.47721  13
   1  -1  -1 130.116 3.27168   5
   1   1  -1 132.970 3.47053   1
  -1   1   1 137.537 3.28031  15
   1   1  -1 135.423 3.43117  13
  -1   1   1 138.073 3.09613   2
   1  -1   1 7189.40 131.596  13
   1  -1   1 6818.33 119.068  10
   1  -1   1 6830.96 119.776  11
   1  -1   1 7035.30 118.881  14
  -1  -1  -1 7050.18 128.672  16
   1  -1   1 6963.27 121.617   4
  -1  -1  -1 6883.73 119.742   8
  -1  -1  -1 7113.99 125.232   3
  -1   1  -1 6882.07 125.301   3
  -1   1  -1 6758.41 122.783   8
   1   1   1 6934.24 121.065   6
  -1   1  -1 7136.46 132.186  13
  -1   1  -1 6830.19 120.211  15
  -1   1  -1 6982.92 127.929  16
   1   1   1 6935.57 120.196  14
   1   1   1 6942.04 122.364   7
   1   1   1 6772.65 117.368  10
   3  -1   1 117.906 6.02341  13
   3  -1   1 115.208 2.84702  14
  -3  -1  -1 115.292 6.30296  13
   3  -1   1 116.587 3.58532  10
   3  -1   1 111.412 3.79867  11
  -3  -1  -1 110.817 4.52568  16
  -3  -1  -1 107.544 4.34078   8
   3  -1   1 118.664 3.90131   4
  -3  -1  -1 106.895 3.30943  15
  -3   1  -1 108.419 3.69477  15
  -3   1  -1 109.025 4.56295   8
  -3   1  -1 103.559 4.61567   3
   3   1   1 138.688 4.35488   1
   3   1   1 106.730 3.95353   7
  -3   1  -1 109.842 5.91661  13
  -3   1  -1 122.316 4.82644  16
   3   1   1 108.473 3.43549  10
   3   1   1 104.990 3.65872   4
   5  -1   1 2046.76 38.4181   7
  -5  -1  -1 2082.54 41.2803   3
   5  -1   1 2059.51 37.9079  11
   5  -1   1 2084.99 37.2263  10
   5  -1   1 2023.42 37.4801   4
  -5  -1  -1 2066.98 39.6954   8
  -5  -1  -1 1982.65 36.8227  15
  -5  -1  -1 2043.09 39.6452  16
  -5  -1  -1 1969.71 45.7156  13
  -5   1  -1 2019.10 37.3974  15
  -5   1  -1 2065.77 40.0424   8
   5   1   1 2032.96 38.7892   7
  -5   1  -1 2123.05 41.0620   3
  -5   1  -1 2085.07 39.9028  16
   5   1   1 2073.45 36.9720  10
  -7  -1  -1 50.9894 4.66319  16
  -7  -1  -1 54.7275 6.17624   3
   7  -1   1 49.4360 3.60524   4
  -7  -1  -1 41.2767 5.14112   8
   7  -1   1 47.1463 4.28371   7
  -7   1  -1 50.7258 4.13718  15
   7   1   1 51.5241 3.60911  10
   7   1   1 46.6325 4.33091   7
  -7   1  -1 44.9723 4.43677  16
  -7   1  -1 63.3185 5.89878   8
  -7   1  -1 56.5842 6.38680   3
  -9  -1  -1 465.571 17.1616   8
  -9  -1  -1 446.256 18.4596   3
   9  -1   1 472.089 16.0121   7
  -9   1  -1 479.483 18.6700   3
  -9   1  -1 454.635 17.2493   8
   9   1   1 451.579 15.7952   7
  10  -2  -1 182.376 9.94088   7
 -10  -2   1 189.872 12.3954   3
 -10  -2   1 220.661 12.0778   8
 -10   2   1 202.491 11.4371   8
  10   2  -1 194.063 10.2036   7
 -10   2   1 197.703 11.9801   3
   8  -2  -1 620.678 16.8043   7
  -8  -2   1 593.385 18.4288   8
   8  -2  -1 590.124 15.4607  11
  -8  -2   1 566.732 15.6359  15
  -8   2   1 602.426 16.3691  15
   8   2  -1 594.120 16.8373   7
  -8   2   1 605.638 18.8229   3
   8   2  -1 591.985 16.1559   1
  -8   2   1 592.549 18.2901   8
   6  -2  -1 633.491 14.4247  11
  -6  -2   1 633.530 14.7445  16
   6  -2  -1 602.950 13.0880   4
  -6  -2   1 638.281 15.0790  15
   6  -2  -1 626.920 13.4998   1
  -6  -2   1 624.273 16.5746   8
   6   2  -1 625.494 15.3720   1
  -6   2   1 646.427 16.8381   8
   6   2  -1 646.942 15.5377   7
  -6   2   1 641.541 15.4670  15
  -6   2   1 629.574 14.9124  16
   4  -2  -1 2192.59 37.9610   4
  -4  -2   1 2228.92 44.5309  13
   4  -2  -1 2149.06 37.8014   1
   4  -2  -1 2202.10 44.5868  13
   4  -2  -1 2199.07 38.7269  11
   4  -2  -1 2178.16 39.2457   5
  -4  -2   1 2243.94 39.2592  16
   4   2  -1 2203.28 43.9837  13
  -4   2   1 2200.66 39.7054  15
   4   2  -1 2214.45 39.4301   7
   4   2  -1 2213.39 38.0228   9
  -4   2   1 2141.26 37.7128   2
   4   2  -1 2169.40 39.8294   1
  -4   2   1 2185.47 40.3557   8
   2  -2  -1 5097.71 94.8061  11
   2  -2  -1 5097.37 94.2200  12
   2  -2  -1 5098.43 92.1567   4
  -2  -2   1 5483.68 104.965  13
   2  -2  -1 5165.13 94.9590   5
   2   2  -1 5277.88 92.8130   7
   2   2  -1 5244.77 91.2516   6
  -2   2   1 5323.26 90.3576   2
  -2   2   1 5281.67 94.5058   8
  -2   2   1 5194.21 92.2402  15
   2   2  -1 5180.52 95.7411   1
   2   2  -1 5155.69 90.8796   9
   0  -2  -1 6092.75 107.919   5
   0  -2   1 6016.46 107.725   4
   0  -2  -1 6050.46 107.742  12
   0  -2   1 6027.19 105.292  11
   0   2  -1 5950.37 104.525   3
   0   2   1 5967.26 104.901  15
   0   2   1 6118.02 106.106   7
   0   2   1 6164.77 104.247   9
   0   2  -1 6043.53 108.087   8
   0   2   1 5977.94 107.122   6
   0   2   1 5989.46 105.173   2
  -2  -2  -1 7019.30 142.215  13
  -2  -2  -1 7042.78 122.504   8
   2  -2   1 7219.16 141.822  13
  -2  -2  -1 7239.03 129.621  16
   2  -2   1 6911.62 122.896   5
   2  -2   1 6887.39 123.523  11
   2  -2   1 6895.82 122.618  10
   2  -2   1 6759.78 122.339  14
   2  -2   1 6991.46 126.117   4
   2   2   1 6990.05 124.044   6
  -2   2  -1 6893.18 118.473   3
   2   2   1 6738.04 120.123   1
  -2   2  -1 6790.84 122.389   8
  -2   2  -1 6829.41 121.875  15
   2   2   1 6845.81 120.669   9
   2   2   1 7024.46 120.260  10
  -2   2  -1 6972.69 134.576  16
   2   2   1 6954.18 125.766   7
   4  -2   1 2371.24 41.6758  11
  -4  -2  -1 2285.39 48.6351  13
   4  -2   1 2257.56 39.1515  14
   4  -2   1 2313.98 47.6714  13
   4  -2   1 2347.27 40.9160  10
  -4  -2  -1 2321.34 42.7690   8
  -4  -2  -1 2372.25 43.6374  16
   4  -2   1 2306.54 41.4757   4
  -4  -2  -1 2273.88 40.4972  15
   4   2   1 2338.94 42.4899   7
  -4   2  -1 2286.22 43.6353   3
  -4   2  -1 2325.41 41.6309  15
  -4   2  -1 2330.17 43.6847  16
   4   2   1 2368.01 42.3407   1
   4   2   1 2316.82 40.6059  10
  -4   2  -1 2320.58 43.4721   8
   6  -2   1 1434.27 28.9746  11
   6  -2   1 1428.75 28.4549   4
  -6  -2  -1 1479.31 32.8993   3
   6  -2   1 1463.31 29.7935   7
  -6  -2  -1 1443.63 30.8230   8
  -6  -2  -1 1443.06 30.9081  16
   6   2   1 1473.39 30.3348   7
  -6   2  -1 1450.93 28.8385  15
  -6   2  -1 1452.53 32.2490   3
  -6   2  -1 1386.69 30.8172  16
   6   2   1 1419.61 27.5210  10
  -6   2  -1 1438.20 31.5679   8
  -8  -2  -1 910.920 26.4970   3
  -8  -2  -1 933.768 24.5958   8
   8  -2   1 936.676 23.5181   7
   8   2   1 929.180 23.8488   7
  -8   2  -1 960.214 25.6148   8
  -8   2  -1 892.234 25.6732   3
  10  -2   1 324.312 13.7120   7
 -10  -2  -1 333.588 16.1888   3
 -10  -2  -1 345.112 14.9418   8
  10   2   1 301.089 13.4806   7
 -10   2  -1 337.933 15.3202   8
 -10   2  -1 341.211 16.2108   3
 -11  -3   1 19.6218 5.19212   3
  11  -3  -1 26.3683 4.87610   7
 -11  -3   1 17.7467 5.43581   8
 -11   3   1 21.3420 5.90891   8
  11   3  -1 22.0827 4.64636   7
 -11   3   1 23.1606 5.45945   3
   9  -3  -1 1022.32 25.2457   7
  -9  -3   1 1063.94 27.5669   8
   9  -3  -1 1006.64 23.9325  11
  -9   3   1 1000.69 24.6667  15
  -9   3   1 1005.04 27.5116   3
   9   3  -1 991.851 25.7154   7
   9   3  -1 999.360 24.8642   1
  -9   3   1 1013.97 27.6402   8
   7  -3  -1 66.4374 4.26355  11
  -7  -3   1 52.2082 4.32807  15
  -7  -3   1 57.2767 5.34695   8
  -7   3   1 57.1669 5.23926   3
   7   3  -1 62.9627 4.56286   7
  -7   3   1 57.9943 4.70093  15
  -7   3   1 59.0477 5.57286   8
   7   3  -1 62.7798 4.65713   1
   5  -3  -1 1556.41 36.7617  13
   5  -3  -1 1540.82 28.0926   1
  -5  -3   1 1597.21 36.9594  13
  -5  -3   1 1630.59 31.0147  16
  -5  -3   1 1571.05 30.6175  15
   5  -3  -1 1636.72 30.2127  11
   5  -3  -1 1631.35 30.7076   5
   5  -3  -1 1591.08 29.2156   4
   5   3  -1 1594.20 31.0414   7
  -5   3   1 1635.37 32.2600   8
   5   3  -1 1583.78 29.0995   9
   5   3  -1 1628.30 31.5650   1
  -5   3   1 1590.54 28.6922   2
  -5   3   1 1635.78 31.3497  15
   3  -3  -1 13.3290 1.48966   4
   3  -3  -1 8.50094 1.48193   5
   3  -3  -1 6.28500 1.12344  11
  -3  -3   1 9.64346 2.10521  13
  -3   3   1 8.09168 1.12577   2
   3   3  -1 6.69799 1.32087   1
  -3   3   1 10.3107 1.69281   8
   3   3  -1 9.12429 1.15162   6
   3   3  -1 10.5843 1.42676   7
  -3   3   1 9.41547 1.60431  15
   3   3  -1 8.88183 1.14826   9
   3   3  -1 8.87704 0.67397  10
   1  -3  -1 851.363 16.3293  11
   1  -3  -1 848.971 15.6812  12
   1  -3  -1 846.342 16.4545   5
   1   3  -1 867.317 16.0830   1
   1   3  -1 880.093 15.8084   7
  -1   3   1 857.497 16.2212   6
   1   3  -1 872.478 15.8444   9
  -1   3   1 864.116 16.1249  15
  -1   3   1 847.962 15.8338   2
   1   3  -1 847.099 15.5273   6
  -1   3   1 874.228 15.5278   8
  -1   3   1 865.196 15.2896   9
   1  -3   1 667.635 13.1357  11
   1  -3   1 665.768 13.5518   4
   1  -3   1 661.178 12.4555   5
  -1   3  -1 667.897 13.0406   3
  -1   3  -1 668.376 13.5879   8
   1   3   1 670.540 13.3521   7
  -1   3  -1 682.086 13.3272  15
   1   3   1 683.795 12.8419   9
   1   3   1 675.113 12.1963  10
   1   3   1 688.952 13.1963   1
   1   3   1 662.601 13.3016   6
  -3  -3  -1 1310.11 26.4758  16
  -3  -3  -1 1283.55 24.7411   8
   3  -3   1 1275.29 23.2487  14
  -3  -3  -1 1307.69 30.1248  13
   3  -3   1 1287.09 24.4714  11
   3  -3   1 1293.04 24.7203   4
   3  -3   1 1298.16 28.6094  13
   3  -3   1 1288.28 24.1720   5
  -3   3  -1 1294.62 25.4434   3
   3   3   1 1303.20 24.7493   6
  -3   3  -1 1334.80 26.0267   8
   3   3   1 1297.66 23.8920   9
   3   3   1 1306.78 25.1660   7
   3   3   1 1323.70 25.1255   1
  -3   3  -1 1328.11 26.7174  16
   3   3   1 1314.22 23.3778  10
  -3   3  -1 1303.37 24.7427  15
   5  -3   1 242.941 7.65894  11
  -5  -3  -1 242.176 9.02627  16
   5  -3   1 238.384 7.53796   4
  -5  -3  -1 246.423 8.59598   8
  -5  -3  -1 220.533 6.82622  15
  -5  -3  -1 235.685 9.52168   3
  -5   3  -1 248.212 9.23776   3
  -5   3  -1 247.765 9.32654   8
  -5   3  -1 239.835 9.13370  16
   5   3   1 232.497 6.55842  10
  -5   3  -1 252.310 7.93532  15
   5   3   1 241.045 8.22021   1
   5   3   1 238.295 8.37269   7
  -7  -3  -1 703.172 19.4867  16
   7  -3   1 710.163 17.8142  11
  -7  -3  -1 745.467 21.6847   3
   7  -3   1 710.236 18.5154   7
  -7  -3  -1 712.345 19.5133   8
  -7   3  -1 704.516 17.6077  15
  -7   3  -1 760.572 21.0216   3
   7   3   1 724.661 16.2469  10
   7   3   1 736.062 19.3632   7
  -7   3  -1 736.886 20.7065   8
  -7   3  -1 683.369 19.6403  16
  -9  -3  -1 10.5971 3.91059   8
   9  -3   1 7.93317 2.62154   7
  -9  -3  -1 10.1768 4.56086   3
   9   3   1 7.68493 3.00645   7
  -9   3  -1 4.39946 3.94806   8
  -9   3  -1 4.37934 4.28862   3
 -10  -4   1 302.940 14.1013   8
  10  -4  -1 295.053 11.5395  11
  10  -4  -1 286.290 12.1456   7
 -10  -4   1 286.262 15.2065   3
  10   4  -1 302.129 12.8251   7
 -10   4   1 293.624 14.3520   8
 -10   4   1 278.015 13.3183   3
 -10   4   1 285.879 11.7886  15
   8  -4  -1 828.602 19.9338  11
  -8  -4   1 815.933 22.6421   8
   8   4  -1 772.939 20.7449   1
  -8   4   1 809.864 22.3264   3
  -8   4   1 813.994 20.8608  15
   8   4  -1 829.928 21.3465   7
  -8   4   1 816.910 22.7773   8
  -6  -4   1 318.327 10.1138  16
   6  -4  -1 322.186 9.52673  11
   6  -4  -1 303.234 8.46020   4
  -6  -4   1 311.080 9.60880  15
   6  -4  -1 322.788 9.80269   5
   6   4  -1 311.787 8.38969   9
  -6   4   1 300.314 10.2336   3
  -6   4   1 315.095 11.0460   8
   6   4  -1 313.498 10.3271   1
   6   4  -1 318.049 10.0999   7
  -6   4   1 300.764 10.0851  15
   4  -4  -1 852.772 17.9448  11
   4  -4  -1 892.689 18.2404   5
  -4  -4   1 879.274 22.8308  13
   4  -4  -1 855.405 17.5359   4
  -4   4   1 869.549 18.9609   8
   4   4  -1 879.544 17.3154   9
  -4   4   1 862.863 15.6678   9
   4   4  -1 871.406 18.3424   7
  -4   4   1 900.763 18.8896  15
  -4   4   1 846.305 17.8797   3
   4   4  -1 863.244 15.5913  10
   4   4  -1 856.010 17.2270   6
   4   4  -1 865.039 18.8456   1
  -4   4   1 872.139 17.0207   2
  -2  -4   1 602.451 14.5680  13
   2  -4  -1 572.118 11.3708  12
   2  -4  -1 587.118 12.6852  11
   2  -4  -1 588.674 12.6243   5
   2   4  -1 571.823 11.7268   6
   2   4  -1 579.352 12.0199   9
  -2   4   1 598.904 12.2937   8
  -2   4   1 599.045 12.0809   2
   2   4  -1 590.492 12.2479   7
  -2   4   1 569.394 12.6134  15
   2   4  -1 587.620 12.5805   1
  -2   4   1 579.099 11.0734   9
   0  -4  -1 1.66895 1.01537   5
   0  -4   1 3.38929 0.91034   5
   0  -4  -1 1.06020 0.88612  12
   0  -4   1 1.69185 0.98485   4
   0  -4   1 2.56934 0.92377  11
   0   4  -1 2.23225 0.73236   6
   0   4   1 0.87800 0.71507   6
   0   4   1 2.49507 0.64853   9
   0   4  -1 2.30833 0.71624   9
   0   4   1 3.32815 0.77755  15
   0   4  -1 2.19045 0.90133   8
   0   4  -1 1.54584 0.57649   3
   0   4  -1 2.50074 0.64595   1
   2  -4   1 366.374 8.25742   5
   2  -4   1 365.558 8.85535  11
   2  -4   1 357.645 9.16849   4
   2   4   1 368.764 8.99934   6
   2   4   1 375.570 9.24706   7
   2   4   1 357.130 7.49511  10
  -2   4  -1 358.899 8.99900  15
  -2   4  -1 369.912 8.74509   3
  -2   4  -1 357.121 9.46664   8
   2   4   1 363.116 8.39439   9
   2   4   1 364.714 8.98011   1
  -4  -4  -1 3.03313 2.10938  13
   4  -4   1 2.95708 1.68568  13
   4  -4   1 1.77057 0.84060  14
   4  -4   1 2.94587 1.40954  11
  -4  -4  -1 4.18159 1.64547  16
   4  -4   1 2.59419 1.17352   5
   4  -4   1 3.91615 1.30800   4
  -4  -4  -1 4.30300 1.52507   8
  -4   4  -1 5.54349 1.74847   8
   4   4   1 1.77297 1.27534   1
  -4   4  -1 7.54234 2.01183   3
   4   4   1 3.57104 1.35370   6
  -4   4  -1 3.56166 1.47826  15
   4   4   1 -0.3349 0.81547   9
   4   4   1 2.14010 1.17486   7
   4   4   1 3.13876 1.00631  10
   6  -4   1 38.5739 3.78569  11
  -6  -4  -1 36.9328 4.17062   8
  -6  -4  -1 38.4110 4.13928  16
  -6  -4  -1 42.8100 5.33853   3
   6  -4   1 39.7247 3.45981   4
  -6   4  -1 45.3013 4.93576   8
   6   4   1 39.4336 4.30724   7
  -6   4  -1 43.9259 4.92370   3
  -6   4  -1 42.8009 3.81986  15
   6   4   1 42.6640 2.80047  10
   8  -4   1 82.2248 5.90604  11
  -8  -4  -1 96.0282 7.21240   8
  -8  -4  -1 107.596 8.60327   3
   8  -4   1 95.8467 6.40890   7
  -8   4  -1 88.4248 7.60263   3
  -8   4  -1 83.6767 7.18175   8
  -8   4  -1 91.5945 5.81514  15
   8   4   1 82.8316 6.45091   7
 -10  -4  -1 8.82129 4.58333   3
  10  -4   1 3.47079 2.21177   7
  10   4   1 5.55884 2.60914   7
 -10   4  -1 5.29458 3.98136   3
 -10   4  -1 7.39898 4.51040   8
   9  -5  -1 2.19278 2.30527   7
  -9  -5   1 1.04542 3.04762   8
  -9  -5   1 0.96730 3.21559   3
   9  -5  -1 0.21936 1.94252  11
   9   5  -1 2.29893 2.45511   1
  -9   5   1 1.38950 3.49754   8
   9   5  -1 1.50639 1.78961   7
  -9   5   1 -1.5197 2.18806  15
   7  -5  -1 412.801 12.3178  11
  -7  -5   1 448.234 14.5296   8
  -7   5   1 414.916 13.2299  15
  -7   5   1 411.614 13.5243   3
   7   5  -1 429.070 13.5297   1
  -7   5   1 431.137 14.5997   8
   7   5  -1 438.431 13.4637   7
   5  -5  -1 241.851 7.58637   4
  -5  -5   1 246.716 8.96700  16
   5  -5  -1 241.021 7.97620   5
  -5  -5   1 232.149 11.3055  13
   5  -5  -1 240.557 7.98913  11
  -5   5   1 224.804 7.64149   3
   5   5  -1 228.178 7.14885   6
   5   5  -1 240.521 7.22199   9
   5   5  -1 253.985 8.32756   7
  -5   5   1 246.788 9.01554   8
  -5   5   1 232.809 8.42463  15
   5   5  -1 239.754 8.53523   1
   3  -5  -1 2372.39 42.2953   5
  -3  -5   1 2319.99 46.3316  13
   3  -5  -1 2303.15 42.2363   4
   3  -5  -1 2320.22 42.3912  11
   3   5  -1 2382.33 41.6267   9
  -3   5   1 2305.25 39.9423   9
   3   5  -1 2300.71 41.2111   6
   3   5  -1 2386.43 42.6895   1
  -3   5   1 2342.44 42.3094   8
  -3   5   1 2221.67 40.0205   3
  -3   5   1 2348.13 42.7181  15
   3   5  -1 2327.18 42.0789   7
   1  -5  -1 643.863 14.0556  11
   1  -5  -1 636.242 12.5621  12
   1  -5  -1 631.425 13.9768   5
  -1  -5   1 636.271 13.5738  11
  -1  -5   1 644.042 13.0427   5
  -1   5   1 647.911 12.6861   8
  -1   5   1 662.052 13.7199  15
   1   5  -1 641.732 13.1905   1
   1   5  -1 634.349 13.1961   6
  -1   5   1 637.739 13.9178   6
  -1   5   1 644.767 12.7422   9
   1   5  -1 640.003 13.2253   9
   1  -5   1 1801.46 33.6630   4
  -1  -5  -1 1806.75 33.4801   5
   1  -5   1 1776.05 31.7504   5
  -1  -5  -1 1759.22 32.7489  12
   1  -5   1 1801.03 32.8994  11
  -1  -5  -1 1768.32 31.4585   3
   1   5   1 1829.04 33.0088   7
   1   5   1 1771.17 30.7629  10
  -1   5  -1 1787.66 31.9099   9
   1   5   1 1812.05 32.2031   9
  -1   5  -1 1795.31 31.3946   3
   1   5   1 1800.99 33.0265   6
  -1   5  -1 1798.59 33.0232  15
  -1   5  -1 1772.14 32.9666   8
   1   5   1 1767.73 32.1846   1
  -3  -5  -1 25.2479 3.74465  13
   3  -5   1 26.3917 3.33151  13
   3  -5   1 25.2699 2.74560  11
   3  -5   1 30.2076 3.15271   4
   3  -5   1 32.1655 2.35579   5
  -3  -5  -1 26.7721 3.13396  16
  -3   5  -1 25.2441 2.40110   3
  -3   5  -1 31.0889 3.05184  15
   3   5   1 27.5078 2.30242   9
   3   5   1 28.6121 2.60521   6
   3   5   1 25.2890 1.70441  10
   3   5   1 28.6641 2.95563   7
   3   5   1 26.7146 2.83331   1
  -3   5  -1 30.9026 3.49064   8
  -5  -5  -1 302.666 11.2253   3
  -5  -5  -1 297.583 9.77810   8
   5  -5   1 314.972 9.70312   4
   5  -5   1 315.720 9.74464  11
  -5  -5  -1 300.194 11.2099  16
   5   5   1 312.054 9.61131   6
  -5   5  -1 295.602 10.1070   3
   5   5   1 316.749 10.1590   1
  -5   5  -1 310.863 9.90694  15
   5   5   1 307.195 10.2379   7
  -5   5  -1 319.504 11.1267   8
   5   5   1 305.268 7.79555  10
   7  -5   1 9.45340 2.45616   4
  -7  -5  -1 8.24392 3.49581   3
   7  -5   1 10.2171 2.35107  11
  -7  -5  -1 6.40906 2.75862  16
  -7  -5  -1 3.28088 2.62562   8
  -7   5  -1 10.8788 2.65225  15
   7   5   1 7.01505 2.53260   7
  -7   5  -1 2.21107 2.67725   3
  -7   5  -1 7.73587 3.68863   8
   9  -5   1 119.519 7.15514  11
   9  -5   1 115.114 7.64298   7
  -9  -5  -1 122.782 10.0525   3
  -9   5  -1 135.775 9.92348   8
   9   5   1 133.723 8.57208   7
 -10  -6   1 343.689 16.5137   3
  10  -6  -1 348.076 12.7251  11
  10  -6  -1 385.987 14.6068   7
 -10   6   1 337.061 13.3083  15
 -10   6   1 345.352 15.2867   8
  10   6  -1 343.267 14.2134   7
   8  -6  -1 136.638 7.29797  11
  -8  -6   1 121.534 8.17187   8
  -8   6   1 132.788 7.83876  15
   8   6  -1 125.014 7.77414   1
  -8   6   1 143.816 9.19636   8
   8   6  -1 134.784 7.78683   7
   6  -6  -1 809.718 19.0187   5
   6  -6  -1 762.668 17.8854   4
  -6  -6   1 766.766 20.3539  16
   6  -6  -1 806.493 18.9474  11
   6   6  -1 778.618 19.8672   1
   6   6  -1 777.303 19.4579   7
   6   6  -1 774.941 17.7488   6
   6   6  -1 776.960 17.5781   9
  -6   6   1 801.315 20.4814   8
  -6   6   1 801.369 19.8486  15
   4  -6  -1 217.658 7.38557   5
   4  -6  -1 216.121 7.62003  11
   4  -6  -1 205.618 7.22081   4
  -4  -6   1 191.697 9.71456  13
   4   6  -1 194.764 6.46641   6
   4   6  -1 210.884 7.67018   1
   4   6  -1 201.491 7.23951   7
  -4   6   1 198.133 7.58964   8
  -4   6   1 207.235 7.74423  15
   4   6  -1 191.767 6.61531   9
  -2  -6   1 112.781 4.47723   5
   2  -6  -1 114.210 5.29968  11
   2  -6  -1 116.511 5.13398   5
   2   6  -1 117.837 4.57158   9
   2   6  -1 106.016 4.51569   1
  -2   6   1 112.989 4.95850  15
  -2   6   1 118.706 5.10959   6
  -2   6   1 111.296 3.83524   9
  -2   6   1 112.061 4.34112   8
   2   6  -1 115.515 4.38403   6
   0  -6  -1 350.955 9.72030  11
   0  -6  -1 346.124 8.47962  12
   0  -6   1 360.825 8.65001   5
   0  -6   1 358.892 9.50993  11
   0  -6  -1 367.010 9.77635   5
   0  -6   1 362.738 10.3062   4
   0   6  -1 353.939 7.95499   1
   0   6  -1 354.638 9.10340   6
   0   6   1 352.965 8.63600   9
   0   6  -1 357.644 9.18880   8
   0   6   1 368.538 9.71460   6
   0   6  -1 371.066 8.97377   9
  -2  -6  -1 88.2566 3.92227   3
   2  -6   1 87.8767 3.77637   5
   2  -6   1 89.2742 4.65755   4
  -2  -6  -1 88.9777 4.52015  12
   2  -6   1 96.1857 4.71535  11
   2   6   1 95.0632 4.55621   6
  -2   6  -1 89.3257 3.49532   3
   2   6   1 99.3941 4.36861   1
  -2   6  -1 93.1618 4.70363   8
  -2   6  -1 90.4705 4.56182  15
  -2   6  -1 92.4011 3.74692   9
   2   6   1 90.8720 2.94157  10
   2   6   1 92.4271 4.07331   9
   2   6   1 91.7221 4.54182   7
   4  -6   1 97.1776 4.48029   5
   4  -6   1 108.241 5.82795   4
  -4  -6  -1 96.4492 6.22543  16
   4  -6   1 92.1790 4.06969  14
  -4  -6  -1 84.8292 5.26084   3
   4  -6   1 94.7857 5.09163  11
   4   6   1 94.8866 4.42155   9
   4   6   1 99.6041 5.26425   1
   4   6   1 93.9278 4.82791   6
   4   6   1 97.3399 5.36948   7
  -4   6  -1 95.5311 5.01773   3
  -4   6  -1 89.4888 5.67829   8
  -4   6  -1 97.3698 5.33746  15
  -6  -6  -1 4.58018 2.84567   3
  -6  -6  -1 5.47486 2.14597  16
   6  -6   1 7.94062 2.32921  11
   6  -6   1 7.96220 2.34343   4
  -6   6  -1 8.34179 2.43974  15
   6   6   1 4.10266 2.22530   6
   6   6   1 5.88967 2.03708   7
  -6   6  -1 7.27895 3.21597   8
   8  -6   1 0.71067 2.04311   7
   8  -6   1 3.12713 2.47304  11
  -8  -6  -1 -0.2828 3.12119   3
  -8   6  -1 2.56004 3.43835   8
  -8   6  -1 4.45296 2.27084  15
   8   6   1 0.66107 2.36752   7
   9  -7  -1 0.82815 2.34271  11
  -9  -7   1 3.66901 3.35049   3
   9   7  -1 -0.8005 1.87919   7
  -9   7   1 -0.9922 2.98877   8
  -9   7   1 0.95470 2.35152  15
   7  -7  -1 610.388 16.4308   5
   7  -7  -1 579.699 16.2690  11
  -7  -7   1 552.083 17.5688   8
   7   7  -1 567.600 14.7960   9
   7   7  -1 592.598 17.3329   1
  -7   7   1 558.330 16.9251  15
  -7   7   1 587.439 17.7950   8
   7   7  -1 573.088 16.7423   7
   5  -7  -1 47.9153 3.96044   5
   5  -7  -1 50.0421 4.28477   4
   5  -7  -1 49.0344 4.34404  11
  -5  -7   1 47.1943 4.41349  16
   5   7  -1 44.5806 3.49479   6
   5   7  -1 51.9228 4.41639   1
  -5   7   1 47.3867 4.30808  15
   5   7  -1 51.6864 4.07147   7
   5   7  -1 45.0576 3.29545   9
  -5   7   1 51.3117 4.48959   8
  -3  -7   1 326.283 9.67091   5
   3  -7  -1 361.076 10.7226  11
   3  -7  -1 369.247 10.9011   4
  -3  -7   1 323.641 12.7253  13
   3  -7  -1 342.273 10.0525   5
   3   7  -1 335.038 9.99535   1
  -3   7   1 343.423 10.3483   6
  -3   7   1 338.701 8.31603   9
   3   7  -1 345.763 9.60003   9
  -3   7   1 327.707 9.64950   8
   3   7  -1 355.057 10.0247   7
  -3   7   1 342.986 10.4746  15
   3   7  -1 329.623 9.27342   6
   1  -7  -1 3.56587 1.43531  11
  -1  -7   1 3.14600 1.33902   5
   1  -7  -1 3.17608 1.76102   5
  -1  -7   1 2.74899 1.52512  11
  -1   7   1 3.92070 1.44691  15
   1   7  -1 4.47657 1.24978   1
   1   7  -1 3.59660 1.25444   9
  -1   7   1 2.43776 0.98281   8
  -1   7   1 1.74855 1.41704   6
  -1   7   1 3.52641 1.08474   9
   1   7  -1 4.02798 1.28568   6
  -1  -7  -1 571.661 14.4543   5
   1  -7   1 563.009 14.0462  11
   1  -7   1 577.736 15.0318   4
   1  -7   1 579.814 12.8574   5
  -1  -7  -1 549.797 13.1017  12
   1   7   1 583.995 13.2352   9
  -1   7  -1 592.242 13.9735   8
  -1   7  -1 575.221 13.8791   6
   1   7   1 563.611 14.0609   6
  -1   7  -1 588.094 13.0696   9
   3  -7   1 208.609 6.76536   5
   3  -7   1 209.626 8.32550   4
  -3  -7  -1 209.303 8.11951  12
   3  -7   1 206.387 7.75565  11
  -3   7  -1 216.942 8.05072  15
   3   7   1 225.726 7.35921   9
  -3   7  -1 215.763 8.32250   8
  -3   7  -1 203.971 6.48380   9
   3   7   1 214.312 7.50387   1
   3   7   1 223.662 8.17740   7
   3   7   1 215.675 7.83242   6
  -5  -7  -1 757.735 21.9556  16
  -5  -7  -1 766.237 20.0002   3
   5  -7   1 778.154 18.9237  11
   5  -7   1 764.109 19.0198   4
   5   7   1 786.703 18.0301   9
  -5   7  -1 800.087 20.5951   8
   5   7   1 746.407 18.6636   6
  -5   7  -1 758.241 19.2303  15
   5   7   1 757.840 19.6222   7
   7  -7   1 151.692 7.98885  11
   7  -7   1 138.240 7.32656   4
  -7  -7  -1 156.906 10.0557   3
  -7   7  -1 148.580 9.15156   8
   7   7   1 148.230 8.42264   7
  -7   7  -1 136.079 7.38477  15
  -9  -7  -1 197.334 12.3726   3
   9  -7   1 198.820 9.82937  11
   9  -7   1 212.933 10.5456   7
  -9  -7  -1 209.772 12.6348  12
  -9   7  -1 200.258 11.7317   8
   9   7   1 205.801 10.9152   7
  -9   7  -1 215.877 9.87623  15
   8  -8  -1 36.8421 4.78559  11
   8   8  -1 36.0613 4.87003   7
  -8   8   1 47.2566 5.96108   8
  -8   8   1 40.5752 5.03336  15
   8   8  -1 30.5105 4.74489   1
  -6  -8   1 732.697 21.7892  16
   6  -8  -1 785.835 19.8515  11
   6  -8  -1 763.998 19.2749   5
   6  -8  -1 764.434 19.2516   4
   6   8  -1 780.118 18.5575   9
   6   8  -1 754.910 19.9291   7
  -6   8   1 785.245 20.6731  15
   6   8  -1 795.015 20.5742   1
   6   8  -1 746.513 18.2087   6
  -6   8   1 737.287 20.0101   8
   4  -8  -1 403.721 11.8196   5
  -4  -8   1 377.739 11.7284   5
   4  -8  -1 384.432 12.1157   4
   4  -8  -1 399.382 12.0865  11
  -4   8   1 382.340 11.6631   8
   4   8  -1 390.722 11.7455   7
  -4   8   1 390.133 12.4561   6
   4   8  -1 389.913 10.9924   6
  -4   8   1 400.348 12.5851  15
   4   8  -1 393.180 11.1082   9
   4   8  -1 404.886 12.1815   1
   2  -8  -1 749.725 17.6024   5
  -2  -8   1 744.713 17.0472   5
   2  -8  -1 773.930 18.5619  11
  -2  -8   1 743.903 17.7285  11
   2  -8  -1 775.904 18.8842   4
  -2   8   1 772.169 18.0144  15
  -2   8   1 701.773 16.1020   8
   2   8  -1 773.526 17.2348   9
   2   8  -1 730.596 16.7040   1
  -2   8   1 755.653 16.0014   9
   2   8  -1 735.025 16.9142   6
  -2   8   1 732.610 18.0672   6
   0  -8   1 1975.86 36.7735   5
   0  -8   1 1967.13 38.4322  11
   0  -8   1 2009.86 39.8619   4
   0  -8  -1 1986.08 38.5865   5
   0  -8  -1 2008.69 39.1902  11
   0   8   1 1959.16 38.5803   6
   0   8  -1 1950.25 37.8641   6
   0   8   1 2015.33 37.0053   9
   0   8  -1 2014.72 37.3997   9
   2  -8   1 500.873 12.4814   5
   2  -8   1 500.868 13.7878  11
  -2  -8  -1 513.330 14.4212   5
   2  -8   1 540.984 14.9073   4
  -2   8  -1 507.349 13.7540   6
  -2   8  -1 511.500 12.4225   9
   2   8   1 502.263 13.7322   6
  -2   8  -1 504.013 13.6478   8
   2   8   1 509.458 12.8011   9
   4  -8   1 1501.03 32.4077   4
  -4  -8  -1 1518.21 32.8704  12
  -4  -8  -1 1504.26 36.0139  16
   4  -8   1 1514.42 31.7244  11
  -4   8  -1 1498.76 32.6818   8
  -4   8  -1 1485.02 32.2101  15
   4   8   1 1514.69 30.5827   9
   4   8   1 1510.72 32.2272   7
   4   8   1 1560.14 31.8243   6
   6  -8   1 660.355 18.2885   4
   6  -8   1 688.088 18.6207  11
  -6  -8  -1 673.956 20.7393  12
  -6  -8  -1 635.342 20.9940  16
   6   8   1 694.471 19.3190   7
  -6   8  -1 667.257 18.7910  15
  -6   8  -1 681.975 20.0714   8
   6   8   1 674.102 18.1810   6
   8  -8   1 264.266 11.1163  11
  -8  -8  -1 264.725 13.7271  12
   8   8   1 245.023 11.5827   7
  -8   8  -1 273.980 11.4501  15
  -8   8  -1 263.011 12.3934   8
   7  -9  -1 3.96324 2.15036   5
   7  -9  -1 9.49306 3.05962  11
  -7   9   1 2.23623 2.45913   8
  -7   9   1 3.48439 1.91233  15
   7   9  -1 1.71717 2.11561   7
   7   9  -1 1.05585 2.00380   9
   7   9  -1 1.82668 2.32210   1
   5  -9  -1 1134.31 26.2434   4
  -5  -9   1 1075.40 29.1153  16
   5  -9  -1 1113.16 26.0622  11
   5  -9  -1 1095.67 24.9801   5
   5   9  -1 1137.78 24.9068   9
  -5   9   1 1080.13 25.6363   8
   5   9  -1 1147.99 26.1440   1
  -5   9   1 1123.69 26.9963   6
   5   9  -1 1132.64 25.9572   7
  -5   9   1 1146.87 26.8939  15
   3  -9  -1 14.1311 3.14141  11
   3  -9  -1 12.5978 2.66329   5
  -3  -9   1 9.20263 2.17539  11
   3  -9  -1 13.7536 3.17670   4
   3   9  -1 4.51965 1.76632   9
  -3   9   1 11.5591 2.78717   6
   3   9  -1 10.9253 2.26329   1
  -3   9   1 12.0369 2.63701  15
   3   9  -1 9.03898 2.16912   6
  -1  -9   1 2630.27 51.2099   4
   1  -9  -1 2586.65 49.8469  11
  -1  -9   1 2528.02 48.9649  11
   1  -9  -1 2574.26 48.8548   5
   1   9  -1 2595.77 48.0880   9
  -1   9   1 2569.11 49.6062   6
   1   9  -1 2586.15 48.5438   6
  -1   9   1 2589.41 47.1355   9
  -1  -9  -1 149.627 7.37838  11
  -1  -9  -1 139.517 6.98683   5
   1  -9   1 140.676 7.75775   4
   1  -9   1 147.987 6.93533  11
   1   9   1 147.294 6.98056   6
  -1   9  -1 147.138 6.09842   9
  -1   9  -1 157.266 7.01981   6
   1   9   1 150.429 6.15042   9
  -3  -9  -1 1288.56 29.6834   5
   3  -9   1 1332.53 28.8740  11
   3  -9   1 1339.92 30.1072   4
  -3   9  -1 1351.06 29.3297   8
   3   9   1 1334.02 28.8442   6
   3   9   1 1299.20 27.6240   9
  -3   9  -1 1294.07 29.0787   6
  -3   9  -1 1331.50 26.7473   9
   5  -9   1 590.336 16.6523  11
  -5  -9  -1 559.433 19.8383  16
  -5  -9  -1 577.372 18.2006   5
   5  -9   1 578.441 17.2476   4
   5   9   1 572.208 16.9458   7
  -5   9  -1 577.178 17.2619  15
  -5   9  -1 590.482 17.7377   8
   5   9   1 568.341 15.3887   9
   5   9   1 558.673 16.2419   6
   7  -9   1 457.844 15.0428  11
  -7   9  -1 423.001 15.9666   8
   7   9   1 426.214 15.3538   7
  -7   9  -1 428.309 14.8824  15
   8 -10  -1 20.5708 3.94433  11
  -8  10   1 22.0829 4.38715  15
   8  10  -1 15.2365 3.92983   7
  -8  10   1 26.4462 5.20209   6
   6 -10  -1 153.969 8.67836   4
   6 -10  -1 142.117 8.43993  11
   6  10  -1 138.228 7.00862   9
  -6  10   1 138.635 8.71915   6
   6  10  -1 135.476 7.76996   1
  -6  10   1 132.826 8.25531  15
  -4 -10   1 0.00877 1.79053  11
   4 -10  -1 3.69281 2.79436  11
   4 -10  -1 1.26145 1.85161   5
   4 -10  -1 1.47640 1.91847   4
  -4  10   1 6.67271 2.85985   6
  -4  10   1 2.72406 1.95526  15
   4  10  -1 0.90846 1.65249   1
   4  10  -1 -0.8915 1.60452   9
   2 -10  -1 1.42397 2.09551   5
  -2 -10   1 0.70525 2.50730   4
   2 -10  -1 2.53466 2.50419   4
  -2 -10   1 1.26196 2.19831  11
   2 -10  -1 -0.6346 2.22484  11
   2  10  -1 2.02154 1.55456   9
   2  10  -1 1.40834 1.86907   6
  -2  10   1 1.40973 1.24699   9
  -2  10   1 -0.0763 1.83531   6
   0 -10  -1 135.603 7.18628   5
   0 -10  -1 148.120 7.75378  11
   0 -10   1 146.952 7.65075  11
   0 -10   1 148.019 8.00459   4
   0  10   1 139.196 6.20398   9
   0  10  -1 143.002 6.99660   6
   0  10   1 142.913 7.47273   6
   0  10  -1 135.203 6.16125   9
  -2 -10  -1 63.6261 5.17793  11
   2 -10   1 70.2294 5.71574  11
  -2 -10  -1 60.0294 5.43985   5
   2 -10   1 70.0417 6.14163   4
  -2  10  -1 64.0340 5.29850   6
   2  10   1 60.0286 5.10170   6
   2  10   1 56.1448 4.43156   9
  -2  10  -1 67.9351 4.45544   9
  -2  10  -1 61.9207 4.83285   8
   4 -10   1 83.7836 6.42190   4
  -4 -10  -1 80.4374 6.63447   5
   4 -10   1 98.4196 6.63270  14
  -4 -10  -1 73.8019 7.37961  16
   4 -10   1 76.6280 6.29361  11
  -4  10  -1 83.1867 6.53011   6
  -4  10  -1 79.5759 6.10312   8
   4  10   1 74.6001 5.75015   6
   4  10   1 79.9205 5.46711   9
   6 -10   1 1.09944 2.85305  11
   6 -10   1 3.77099 2.94015   4
  -6 -10  -1 7.69090 3.01110   5
   6  10   1 2.91751 2.52777   6
  -6  10  -1 3.63527 2.93390   8
   6  10   1 2.73150 2.74202   7
   7 -11  -1 156.922 8.83854  11
   7  11  -1 156.867 8.19201   9
  -7  11   1 155.295 9.93524   6
  -7  11   1 160.826 9.39523  15
  -5 -11   1 5.87643 3.94988  11
   5 -11  -1 8.57524 3.54270   4
   5 -11  -1 12.0394 3.76977  11
  -5  11   1 3.96039 3.10697   6
  -5  11   1 9.33772 3.09180  15
   5  11  -1 4.94723 2.01630   9
   3 -11  -1 -0.3870 2.65959   4
   3 -11  -1 -2.8524 2.42831  11
  -3 -11   1 2.60649 2.17884   4
  -3 -11   1 5.67975 2.49664  11
  -3  11   1 2.90380 2.58641   6
   3  11  -1 1.84571 1.92347   9
  -1 -11   1 11.6530 3.64977   4
   1 -11  -1 16.1184 3.93090  11
   1 -11  -1 18.4868 3.84826   4
  -1 -11   1 18.6928 3.76680  11
  -1  11   1 10.5115 2.31446   9
  -1  11   1 13.7593 3.56230   6
   1  11  -1 14.4498 2.77082   9
   1  11  -1 17.3254 3.23584   6
   1 -11   1 10.2471 3.29116  11
  -1 -11  -1 10.5750 3.26289  11
   1 -11   1 12.4502 3.74732   4
  -1  11  -1 9.96546 2.42333   9
   1  11   1 11.6429 2.59048   9
   1  11   1 11.8153 2.90399   6
  -1  11  -1 11.3262 3.04856   6
  -3 -11  -1 358.231 13.6168  11
   3 -11   1 376.963 14.7024   4
   3 -11   1 396.776 13.5722  11
   3  11   1 353.906 12.8082   6
   3  11   1 361.677 11.9305   9
  -3  11  -1 373.757 13.6379   6
   5 -11   1 92.9244 7.05658  11
  -5 -11  -1 106.150 7.62506  11
   5 -11   1 100.228 8.05301   4
  -5  11  -1 106.200 7.79883   6
   5  11   1 87.4939 6.59846   6
  -6  12   1 1.44272 3.38908   6
   6  12  -1 2.91596 2.68749   9
  -4 -12   1 257.958 12.1946   4
   4 -12  -1 266.299 12.2322   4
  -4 -12   1 230.177 11.5248  11
   4 -12  -1 264.684 11.4814  11
   4  12  -1 268.741 10.4480   9
  -4  12   1 255.378 12.0233   6
  -2 -12   1 279.704 11.6577  11
  -2 -12   1 298.301 13.1649   4
   2 -12  -1 281.802 12.6508   4
   2 -12  -1 281.954 11.9112  11
   2  12  -1 277.427 10.5536   9
  -2  12   1 272.472 11.9806   6
   0 -12  -1 76.2383 7.28636   4
   0 -12   1 82.4481 8.11824   4
   0 -12   1 67.6936 6.35316  11
   0 -12  -1 75.8323 7.37499  11
   0  12   1 67.1096 4.95705   9
   0  12  -1 72.9617 4.99810   9
   0  12   1 71.1326 6.82165   6
   0  12  -1 66.9129 5.65673   6
   2 -12   1 651.879 19.0053  11
  -2 -12  -1 642.589 19.6852  11
   2 -12   1 690.546 21.2276   4
   2  12   1 659.505 17.6000   9
   2  12   1 618.378 18.5710   6
  -2  12  -1 637.921 19.2234   6
   4 -12   1 86.3996 7.09171  11
   4 -12   1 108.074 7.77326   4
  -4 -12  -1 77.3600 6.98052  11
   4  12   1 87.0096 6.08743   9
  -4  12  -1 79.5868 6.56150   6
   3 -13  -1 767.104 23.2381   4
  -3 -13   1 826.898 24.8206   4
   3 -13  -1 811.635 22.9137  11
   3  13  -1 796.680 20.8352   9
  -3  13   1 794.137 23.0985   6
   1 -13  -1 13.3776 4.24832   4
   1 -13  -1 14.6971 4.12272  11
  -1 -13   1 15.6742 4.03212  11
  -1 -13   1 12.2505 4.65905   4
  -1  13   1 7.04930 3.52027   6
   1  13  -1 15.7236 3.25373   9
  -1 -13  -1 405.150 16.4109   4
   1 -13   1 389.644 15.5284   4
  -1 -13  -1 380.083 14.5524  11
   1 -13   1 403.608 14.4108  11
  -1  13  -1 347.302 12.2959   9
   1  13   1 380.202 12.7281   9
   1  13   1 381.861 14.2280   6
   3 -13   1 13.9571 3.75953  11
  -3 -13  -1 17.5398 4.46902  11
   3 -13   1 24.9292 4.05405  14
   3 -13   1 26.3989 4.93348   4
  -3  13  -1 18.9743 4.48045   6
   3  13   1 23.4283 3.79346   9
 -10   0   2 595.230 20.2695   8
 -10   0   2 556.593 16.9025  15
  10   0  -2 568.789 18.0582   7
 -10   0   2 554.073 20.5604   3
  -8   0   2 39.9012 5.38592   8
  -8   0   2 45.0516 4.74970  15
   8   0  -2 44.3515 4.29099   1
   8   0  -2 43.6891 4.05724   7
   6   0  -2 3347.39 60.8311   7
   6   0  -2 3373.55 60.6988   1
  -6   0   2 3497.61 61.7548  15
  -6   0   2 3545.06 63.4341   8
   6   0  -2 3391.88 59.5039  11
  -6   0   2 3356.64 58.5394   2
  -6   0   2 3497.37 58.8325  16
   4   0  -2 1184.22 26.2403  13
   4   0  -2 1171.19 19.7900   9
   4   0  -2 1142.24 21.8857   1
  -4   0   2 1183.60 19.9047  16
   4   0  -2 1151.19 20.6874  11
  -4   0   2 1155.47 22.4205  15
  -4   0   2 1135.29 20.9320   2
   4   0  -2 1114.04 21.5672   5
   2   0  -2 8598.60 147.907   5
  -2   0   2 8947.22 148.574  14
   2   0  -2 8257.73 152.394  12
  -2   0   2 8845.79 150.483   2
   0   0  -2 1946.53 36.7396  16
   0   0  -2 1900.03 32.5709   8
   0   0   2 1980.72 32.7521  14
   0   0  -2 1897.38 33.3836   3
   0   0   2 1960.77 32.4227  10
   0   0   2 1830.75 33.2324   2
   0   0   2 1923.27 32.7532   4
   0   0  -2 1907.74 33.3010  12
  -2   0  -2 3410.69 60.8646  15
  -2   0  -2 3486.13 61.4005   3
  -2   0  -2 3618.96 64.2493  13
  -2   0  -2 3583.50 69.6486  16
   2   0   2 3464.70 59.2754  10
   2   0   2 3556.89 59.7100   7
   2   0   2 3395.50 59.8574   4
  -2   0  -2 3534.13 60.3057   8
   2   0   2 3518.01 61.9302  14
  -4   0  -2 2225.23 42.2475  16
  -4   0  -2 2231.35 41.4237   8
  -4   0  -2 2156.37 46.9150  13
  -4   0  -2 2153.13 38.3733  15
   4   0   2 2180.11 39.1447  10
  -4   0  -2 2237.80 42.8891   3
   4   0   2 2205.88 40.0157   4
   4   0   2 2163.74 37.7400  14
   4   0   2 2203.24 40.3779   7
   6   0   2 2015.78 40.2930   7
  -6   0  -2 2097.99 43.7040   3
  -6   0  -2 2003.36 42.1760  16
  -6   0  -2 2048.35 41.6613   8
   6   0   2 2072.88 38.3717  10
   6   0   2 2052.82 39.1894   4
  -8   0  -2 521.906 17.4621   8
  -8   0  -2 477.268 18.1842   3
   8   0   2 500.997 16.0977   7
  10   0   2 1416.34 34.8631   7
 -10   0  -2 1416.82 38.4428   3
 -11  -1   2 273.827 14.8638   3
 -11  -1   2 254.692 13.8323   8
  11  -1  -2 244.070 11.9773   7
 -11   1   2 260.386 14.0116   3
 -11   1   2 262.665 13.5172   8
  11   1  -2 243.761 11.6497   7
  -9  -1   2 1.30836 2.84689   8
  -9  -1   2 2.59372 2.45605  15
   9  -1  -2 4.50283 1.81843   7
   9   1  -2 1.66916 1.90744   7
   9   1  -2 5.07333 2.21123   1
  -9   1   2 3.48517 3.28110   8
  -9   1   2 2.81426 2.44957  15
   7  -1  -2 361.416 9.86617  11
   7  -1  -2 352.788 9.97166   1
  -7  -1   2 364.931 11.3126  15
  -7  -1   2 381.553 12.7901   8
   7  -1  -2 362.237 10.9734   7
   7   1  -2 371.992 11.1379   7
   7   1  -2 358.153 10.8336   1
  -7   1   2 354.217 11.3023  15
  -7   1   2 383.802 12.8336   8
  -5  -1   2 204.801 4.38889  14
  -5  -1   2 222.025 5.46037  16
   5  -1  -2 215.043 5.89499  11
   5  -1  -2 216.325 6.23963   1
  -5  -1   2 216.430 5.74357   2
   5  -1  -2 221.368 10.0321  13
   5  -1  -2 209.377 4.63397   4
  -5  -1   2 219.111 7.13569  15
   5  -1  -2 214.020 6.57938   5
   5   1  -2 225.494 6.64262   7
  -5   1   2 210.168 5.58760   2
   5   1  -2 217.569 9.58764  13
  -5   1   2 219.179 7.73372   8
  -5   1   2 233.057 7.36029  15
   5   1  -2 221.197 6.91313   1
   5   1  -2 216.301 5.07215   9
   3  -1  -2 418.530 8.52705   1
  -3  -1   2 396.292 8.48290   2
   3  -1  -2 420.670 7.59550  16
  -3  -1   2 390.759 7.85464  14
   3  -1  -2 393.487 9.01718  12
   3  -1  -2 392.421 8.06649  11
   3  -1  -2 399.532 8.85802   5
  -3   1   2 392.283 7.52527  14
   3   1  -2 414.482 10.9247  13
  -3   1   2 408.527 9.26966  15
   3   1  -2 391.750 9.02614   1
   3   1  -2 395.884 8.33250   7
  -3   1   2 408.819 8.41985   2
   3   1  -2 413.124 7.82346   9
   1  -1  -2 3986.97 72.3035   5
  -1  -1   2 4096.97 69.0708   4
  -1  -1   2 3968.99 72.4131  14
   1  -1  -2 4059.35 72.5314   3
   1  -1  -2 4122.67 74.4534  16
  -1  -1   2 3999.70 72.5458  16
   1  -1  -2 3889.54 74.8112  12
  -1   1   2 4066.94 71.0966  15
  -1   1   2 3974.75 71.3581   6
   1   1  -2 3931.68 72.8470   3
   1   1  -2 4024.67 72.2598  12
   1   1  -2 4030.84 76.3243  16
  -1   1   2 4046.81 71.7953   2
  -1   1   2 4046.60 71.7789  14
   1  -1   2 383.960 7.91663  11
   1  -1   2 393.829 8.46745   4
   1  -1   2 397.571 7.87620  10
  -1  -1  -2 382.676 9.01547   3
   1  -1   2 403.390 9.81052  13
  -1  -1  -2 405.393 9.18108  12
  -1  -1  -2 385.304 9.34834  16
   1  -1   2 394.870 7.97214  14
  -1  -1  -2 386.152 7.95317   8
  -1   1  -2 388.975 9.08261   3
   1   1   2 398.462 8.36315   6
   1   1   2 387.381 7.87690  10
  -1   1  -2 405.748 8.57097  12
  -1   1  -2 397.470 9.50353  16
  -1   1  -2 379.493 7.62973  15
  -1   1  -2 397.544 9.83198  13
   1   1   2 383.861 8.33215   4
   1   1   2 379.998 7.97748  14
  -1   1  -2 383.394 8.60281   8
   1   1   2 370.927 7.12859   2
   1   1   2 395.792 8.24015   7
  -3  -1  -2 553.126 13.6139  16
   3  -1   2 554.409 15.8641  13
   3  -1   2 535.248 12.0285   4
   3  -1   2 540.684 11.8676  11
  -3  -1  -2 519.794 10.3135  15
   3  -1   2 541.109 11.4445  10
   3  -1   2 549.400 11.9492   7
  -3  -1  -2 582.138 16.8132  13
   3  -1   2 539.457 10.7191  14
  -3  -1  -2 550.137 13.7503   3
  -3  -1  -2 541.728 12.4853   8
   3   1   2 544.448 12.2739   7
  -3   1  -2 560.673 13.8329  16
  -3   1  -2 548.127 11.2134  15
   3   1   2 533.111 10.8623  14
  -3   1  -2 539.851 12.9692   8
  -3   1  -2 563.490 13.8124   3
   3   1   2 546.184 11.4268  10
  -3   1  -2 544.480 15.8294  13
   3   1   2 524.516 11.9656   4
   5  -1   2 656.637 15.9368   7
   5  -1   2 670.867 15.5654   4
   5  -1   2 698.082 15.0258  10
   5  -1   2 670.788 15.6470  11
  -5  -1  -2 685.109 17.7669  16
  -5  -1  -2 692.412 18.4805   3
  -5  -1  -2 675.076 16.8704   8
  -5   1  -2 660.628 17.6250  16
  -5   1  -2 648.555 14.4457  15
  -5   1  -2 690.194 18.4178   3
  -5   1  -2 693.376 17.4955   8
   5   1   2 690.787 14.9033  10
   5   1   2 684.532 16.4320   7
  -7  -1  -2 22.8176 4.01571  16
  -7  -1  -2 18.7096 4.10328   8
   7  -1   2 19.7357 3.22255   7
  -7  -1  -2 19.4892 4.53605   3
   7  -1   2 26.4308 3.24504   4
  -7   1  -2 25.9074 4.77299   8
   7   1   2 27.2910 3.94857   7
  -7   1  -2 17.4867 3.57278  16
   7   1   2 26.6887 3.27349  10
  -7   1  -2 27.8339 5.03620   3
   9  -1   2 433.428 15.5893   7
  -9  -1  -2 427.911 16.4988   8
  -9  -1  -2 441.283 18.6990   3
  -9   1  -2 449.092 17.1975   8
  -9   1  -2 449.917 18.5995   3
   9   1   2 427.659 15.6957   7
  10  -2  -2 22.1192 3.68529   7
 -10  -2   2 26.7075 5.69486   8
  10   2  -2 28.5122 4.49505   7
 -10   2   2 20.0804 5.54902   8
  10   2  -2 21.0159 3.73160   1
 -10   2   2 23.9450 5.17482   3
 -10   2   2 17.1468 3.71923  15
   8  -2  -2 654.379 17.3826   7
   8  -2  -2 638.524 15.7571  11
  -8  -2   2 638.712 17.1198  15
  -8  -2   2 655.042 19.2185   8
   8   2  -2 646.377 17.3314   7
  -8   2   2 645.969 17.3938  15
  -8   2   2 606.495 18.6249   8
   8   2  -2 640.675 17.1015   1
   6  -2  -2 503.118 11.7257   1
  -6  -2   2 529.793 11.8205  16
   6  -2  -2 522.355 12.1656  11
   6  -2  -2 537.909 13.1918   5
  -6  -2   2 511.021 11.4451   2
  -6  -2   2 538.449 13.6579  15
  -6   2   2 525.083 13.7384  15
   6   2  -2 537.977 13.6754   1
   6   2  -2 512.845 10.9786   9
  -6   2   2 542.984 14.6665   8
   6   2  -2 524.784 13.1887   7
   4  -2  -2 1286.56 23.0924   1
  -4  -2   2 1289.48 27.9847  13
  -4  -2   2 1274.63 23.4407   2
   4  -2  -2 1240.62 22.3764   4
  -4  -2   2 1304.78 23.3937  16
   4  -2  -2 1265.84 24.2294   5
   4  -2  -2 1244.28 23.4007  11
  -4   2   2 1264.30 23.2061   2
   4   2  -2 1312.08 28.0592  13
   4   2  -2 1276.85 23.9168   7
  -4   2   2 1250.66 24.9881   8
   4   2  -2 1298.43 22.9026   9
  -4   2   2 1290.10 24.8138  15
   4   2  -2 1284.96 24.7694   1
  -2  -2   2 492.443 9.69490   4
   2  -2  -2 482.593 9.87632  11
   2  -2  -2 496.759 10.5495   5
  -2  -2   2 512.789 10.8511  13
   2  -2  -2 475.794 10.3012  12
  -2   2   2 504.971 9.66921  14
   2   2  -2 486.965 10.4069   1
   2   2  -2 514.837 9.57210   7
   2   2  -2 479.348 9.60493   9
  -2   2   2 499.539 9.91205   8
  -2   2   2 506.688 10.4151  15
   2   2  -2 509.217 10.8155  13
  -2   2   2 505.201 9.97072   2
   0  -2   2 6081.29 108.474  11
   0  -2   2 6339.27 110.337  13
   0  -2   2 6341.51 106.936  10
   0  -2  -2 6151.64 114.275  12
   0  -2   2 6250.25 112.946   4
   0  -2  -2 6244.99 121.101  16
   0  -2  -2 6203.30 111.531   3
   0  -2   2 6232.11 110.098  14
   0   2   2 6095.18 111.899   6
   0   2  -2 6155.72 111.886   8
   0   2   2 6319.81 109.583   2
   0   2  -2 6179.66 112.316   3
   0   2   2 6116.90 110.178  14
   0   2  -2 6163.70 108.712  12
   0   2  -2 6479.54 121.593  16
   0   2   2 6355.32 109.807   7
  -2  -2  -2 1715.15 36.0443  13
   2  -2   2 1755.59 31.3340   4
   2  -2   2 1752.51 30.3207  10
   2  -2   2 1681.09 30.1193  14
  -2  -2  -2 1699.60 30.6505   8
   2  -2   2 1761.23 34.0837  13
   2  -2   2 1725.83 30.7255  11
  -2  -2  -2 1751.05 32.4224   3
  -2  -2  -2 1745.61 32.9530  16
   2   2   2 1715.31 31.2841   6
  -2   2  -2 1788.38 33.2717  16
  -2   2  -2 1747.11 32.0695   8
   2   2   2 1681.31 31.2253   7
   2   2   2 1727.59 30.3284  10
  -2   2  -2 1699.74 32.2199   3
   2   2   2 1709.89 30.5076  14
  -2   2  -2 1688.60 30.5154  15
  -4  -2  -2 2035.53 45.6056  13
  -4  -2  -2 2082.69 40.4385   3
   4  -2   2 1995.82 43.4977  13
  -4  -2  -2 2056.28 38.3974   8
   4  -2   2 1972.22 35.3551  14
   4  -2   2 1989.44 37.7387   4
   4  -2   2 2051.77 36.8561  10
   4  -2   2 2043.37 37.5862  11
  -4  -2  -2 2047.90 40.0869  16
   4   2   2 2062.65 38.4847   7
  -4   2  -2 2115.84 39.7609   8
  -4   2  -2 2068.35 40.1094   3
  -4   2  -2 1992.03 36.9109  15
  -4   2  -2 2043.51 40.3693  16
   4   2   2 2097.66 36.8144  10
  -6  -2  -2 474.325 14.1359   8
  -6  -2  -2 479.021 14.9853  16
  -6  -2  -2 480.848 15.9813   3
   6  -2   2 473.097 12.1717  10
   6  -2   2 474.738 12.8601   4
   6  -2   2 464.218 13.2487   7
   6  -2   2 480.159 13.0560  11
  -6   2  -2 478.020 15.2167  16
  -6   2  -2 501.185 15.8712   3
   6   2   2 457.780 13.7226   7
   6   2   2 471.996 11.9226  10
  -6   2  -2 476.222 15.0482   8
  -6   2  -2 466.975 12.1890  15
  -8  -2  -2 119.136 9.48696   3
   8  -2   2 112.828 7.16136   7
  -8  -2  -2 121.563 8.33109   8
  -8   2  -2 118.467 9.29874   3
  -8   2  -2 114.661 8.51068   8
   8   2   2 112.600 7.46531   7
 -10  -2  -2 7.98292 5.10681   8
 -10  -2  -2 3.60264 3.49670   3
  10  -2   2 13.2277 3.80752   7
 -10   2  -2 8.59256 3.88646   3
  10   2   2 8.78889 3.00199   7
 -10   2  -2 3.09812 3.77685   8
  11  -3  -2 174.883 10.1554   7
 -11  -3   2 189.468 12.0141   8
 -11  -3   2 188.740 12.6474   3
 -11   3   2 175.377 11.6436   8
 -11   3   2 161.431 9.08044  15
 -11   3   2 178.308 11.6468   3
  11   3  -2 168.221 9.61314   7
  -9  -3   2 3.48212 2.49608  15
   9  -3  -2 8.34874 2.36658  11
   9  -3  -2 11.2679 2.93954   7
  -9  -3   2 9.80191 4.11271   8
  -9   3   2 4.80471 3.11817   3
   9   3  -2 2.01653 2.18470   7
  -9   3   2 12.1778 4.12563   8
   9   3  -2 6.71704 2.81981   1
  -9   3   2 4.74281 2.91924  15
  -7  -3   2 314.756 10.4021  15
   7  -3  -2 305.491 9.90459   5
   7  -3  -2 310.348 9.32852  11
  -7   3   2 315.376 10.7697  15
   7   3  -2 303.839 10.4328   1
  -7   3   2 308.869 11.4143   8
   7   3  -2 318.509 10.2271   7
  -5  -3   2 364.039 13.2061  13
   5  -3  -2 359.199 13.7968  13
   5  -3  -2 352.513 9.10901  11
   5  -3  -2 330.692 7.81763   1
   5  -3  -2 350.523 8.13947   4
   5  -3  -2 373.886 9.86255   5
  -5  -3   2 370.550 9.33698  16
  -5  -3   2 361.106 8.79322   2
   5   3  -2 370.015 10.2128   1
   5   3  -2 372.146 9.70115   7
  -5   3   2 348.662 10.4062   8
   5   3  -2 353.471 12.7309  13
   5   3  -2 368.760 8.51315   9
  -5   3   2 369.560 8.61232   2
  -5   3   2 359.056 10.2571  15
   3  -3  -2 5.87597 1.49047   5
   3  -3  -2 3.84424 1.12896  11
   3  -3  -2 0.27794 0.63230  12
   3  -3  -2 2.72413 0.76054   4
  -3  -3   2 1.96825 1.03754  13
   3  -3  -2 1.16292 0.45762   1
   3   3  -2 0.77012 0.59845   9
   3   3  -2 0.48916 0.40555   6
  -3   3   2 0.96485 1.08917  15
  -3   3   2 1.08957 1.04873   8
   3   3  -2 -0.0021 0.43436   7
   3   3  -2 0.31039 0.74230   1
  -3   3   2 2.14921 0.84545   2
   1  -3  -2 2999.74 51.4940  12
  -1  -3   2 2946.65 51.3560   4
  -1  -3   2 3122.94 55.7012  13
  -1  -3   2 2981.48 50.3577  11
   1  -3  -2 2950.61 51.8093   5
   1   3  -2 3078.74 52.7204   6
  -1   3   2 3006.40 50.8197  15
  -1   3   2 2960.35 51.1800   9
   1   3  -2 2873.73 51.0845   3
   1   3  -2 2992.34 50.7230   9
  -1   3   2 2990.36 50.8782   2
  -1   3   2 3003.35 51.3851   6
   1   3  -2 2950.71 51.0428   1
   1  -3   2 435.612 10.3440  13
   1  -3   2 419.544 9.16026  14
  -1  -3  -2 428.147 11.0125  16
  -1  -3  -2 416.226 8.29247   8
   1  -3   2 423.655 9.79946   4
  -1  -3  -2 414.317 10.2002  12
   1  -3   2 415.570 8.33689  10
  -1  -3  -2 414.945 9.47886   3
   1  -3   2 426.711 9.10153  11
  -1   3  -2 412.751 9.24881  15
   1   3   2 428.063 8.84037   9
   1   3   2 419.099 9.60037   6
  -1   3  -2 425.034 9.96517   8
  -1   3  -2 424.413 11.0533  16
  -1   3  -2 412.176 9.76830   3
   1   3   2 424.154 8.62530  10
  -1   3  -2 404.067 8.28698  12
   1   3   2 415.676 9.47757   7
  -3  -3  -2 1.76769 1.36386  13
  -3  -3  -2 1.17161 1.21183  16
   3  -3   2 2.21649 1.33426   4
  -3  -3  -2 0.71385 1.28079   3
  -3  -3  -2 2.92969 1.25230   8
   3  -3   2 1.38751 0.74172  14
   3  -3   2 6.75297 2.01034  13
   3  -3   2 2.12596 0.85489  11
  -3  -3  -2 0.96252 0.60947  15
   3  -3   2 0.58023 0.75955  10
   3   3   2 1.69554 0.81281  10
  -3   3  -2 3.92449 1.80027   8
   3   3   2 2.38472 0.96842   7
   3   3   2 -0.4566 0.97079   6
  -3   3  -2 1.91714 1.51482   3
  -3   3  -2 0.83504 0.93463  15
  -3   3  -2 2.12890 1.45847  16
  -5  -3  -2 1.06116 1.49502  16
  -5  -3  -2 4.52660 2.26446   8
   5  -3   2 0.88560 0.95328  11
   5  -3   2 1.69644 1.20173  10
  -5  -3  -2 3.02838 2.25872   3
  -5   3  -2 -0.0064 1.09105  15
  -5   3  -2 -0.8845 1.84071   8
   5   3   2 0.39530 1.27039   7
  -5   3  -2 2.17029 2.14886   3
  -5   3  -2 -0.2399 1.45871  16
   5   3   2 -0.7777 0.89934  10
  -7  -3  -2 276.424 12.9931   3
  -7  -3  -2 301.887 11.4732   8
  -7  -3  -2 268.580 11.4899  16
   7  -3   2 280.154 10.4754   7
   7  -3   2 288.932 10.4013  11
   7  -3   2 279.894 9.84158   4
  -7   3  -2 291.826 12.3543   8
  -7   3  -2 282.627 12.5665   3
   7   3   2 293.653 11.0415   7
  -7   3  -2 264.025 11.7900  16
   7   3   2 281.955 8.95559  10
   9  -3   2 1.03188 2.18457   7
  -9  -3  -2 -0.4803 3.63137   3
  -9   3  -2 5.77824 4.15704   8
  -9   3  -2 8.04277 4.46278   3
   9   3   2 5.43910 2.77084   7
  10  -4  -2 112.150 7.75346   7
 -10  -4   2 101.804 8.90974   8
  10  -4  -2 109.803 6.71833  11
 -10   4   2 107.045 7.06895  15
  10   4  -2 96.3265 7.22835   7
  10   4  -2 97.0354 7.22872   1
 -10   4   2 98.6727 8.31086   3
 -10   4   2 100.041 8.67478   8
  -8  -4   2 1981.27 42.1196   8
   8  -4  -2 1935.24 38.0264  11
  -8   4   2 1885.35 39.6512  15
  -8   4   2 1903.99 41.3015   8
   8   4  -2 1879.34 39.3771   7
  -8   4   2 1868.25 40.6286   3
   8   4  -2 1973.11 40.3965   1
  -6  -4   2 4.91696 1.42681  16
   6  -4  -2 2.35264 1.52409   5
   6  -4  -2 2.33734 1.09346   4
  -6  -4   2 2.98006 1.32667   2
   6  -4  -2 3.72150 1.60945  11
   6   4  -2 0.84361 1.16084   7
   6   4  -2 -0.8231 1.25231   1
  -6   4   2 1.31702 0.96544   2
  -6   4   2 1.43762 2.02031   8
  -6   4   2 1.25657 1.70037  15
   6   4  -2 -0.4282 0.73056   9
   4  -4  -2 6217.52 108.608   4
   4  -4  -2 6298.00 106.657  11
  -4  -4   2 6037.43 110.961  13
   4  -4  -2 6194.71 107.284   5
   4   4  -2 6295.45 109.427   9
   4   4  -2 6179.73 108.319   6
  -4   4   2 6308.19 107.459   8
  -4   4   2 6415.85 109.733   2
   4   4  -2 6438.88 106.784   7
  -4   4   2 6546.73 107.836  15
   4   4  -2 6358.72 107.896   1
   2  -4  -2 47.6413 3.17755   5
   2  -4  -2 53.0378 2.95411  11
   2  -4  -2 50.2696 2.63349  12
  -2  -4   2 48.5010 2.29908  11
  -2  -4   2 48.4923 2.87069  13
   2   4  -2 54.3324 2.10833   6
  -2   4   2 49.8841 2.26444   8
  -2   4   2 54.3508 2.87342   6
  -2   4   2 53.8529 1.88997   9
   2   4  -2 50.2492 2.32212   7
   2   4  -2 54.3207 2.56059   9
  -2   4   2 48.9931 2.54543   2
  -2   4   2 48.7947 2.75672  15
   2   4  -2 49.3079 2.74036   1
   0  -4  -2 3568.96 60.6160   3
   0  -4   2 3539.14 60.8589   5
   0  -4   2 3592.07 61.6703  11
   0  -4  -2 3649.60 62.7193  12
   0  -4   2 3632.60 62.7992   4
   0  -4  -2 3636.50 63.0695   5
   0   4  -2 3609.35 62.5024   8
   0   4   2 3664.03 61.6341   2
   0   4   2 3674.25 62.6257   6
   0   4   2 3615.39 62.8732  15
   0   4   2 3714.96 61.2772   9
   0   4  -2 3640.33 61.8892   3
   0   4  -2 3562.37 61.2133   1
  -2  -4  -2 630.808 15.1332  12
   2  -4   2 638.999 13.4065  14
  -2  -4  -2 623.141 12.6630   8
  -2  -4  -2 620.945 14.3285   3
   2  -4   2 640.578 12.7514   5
   2  -4   2 648.784 16.0929  13
  -2  -4  -2 646.537 16.1752  16
   2  -4   2 647.359 14.4471   4
   2  -4   2 635.337 13.6445  11
   2  -4   2 660.382 12.7489  10
   2   4   2 641.770 14.2862   6
   2   4   2 648.349 14.3812   7
  -2   4  -2 655.225 16.3956  16
  -2   4  -2 640.822 14.8438   8
  -2   4  -2 637.086 13.9261  15
  -2   4  -2 632.774 14.3909   3
   2   4   2 646.634 12.7650  10
   2   4   2 656.036 13.3414   9
   4  -4   2 735.559 15.4900  14
   4  -4   2 788.417 17.6999   4
   4  -4   2 773.667 21.9054  13
  -4  -4  -2 799.731 20.0381  16
   4  -4   2 809.436 17.4214  11
  -4  -4  -2 776.239 17.1539   8
  -4  -4  -2 783.762 19.2822   3
   4   4   2 785.167 18.2305   7
   4   4   2 795.667 17.7954   6
  -4   4  -2 787.559 17.3757  15
  -4   4  -2 789.343 20.3458  16
  -4   4  -2 797.098 19.1375   8
  -4   4  -2 783.347 18.7993   3
   4   4   2 786.910 16.0462  10
   6  -4   2 151.039 6.91764   4
  -6  -4  -2 152.012 8.35041  16
   6  -4   2 162.703 7.06912  11
  -6  -4  -2 142.590 8.70484   3
  -6  -4  -2 158.038 7.74990   8
  -6   4  -2 143.318 8.37199  16
  -6   4  -2 139.459 8.17368   8
   6   4   2 157.682 7.62341   7
  -6   4  -2 153.516 8.45462   3
   6   4   2 141.046 5.66048  10
  -6   4  -2 158.122 6.71600  15
   8  -4   2 501.691 15.7355   7
  -8  -4  -2 476.583 18.5095   3
   8  -4   2 487.285 15.2611  11
  -8   4  -2 505.095 17.7518   8
   8   4   2 479.754 16.2840   7
  -8   4  -2 462.647 17.4361   3
  11  -5  -2 87.2401 6.09605  11
 -11  -5   2 75.9888 8.97480   3
  11  -5  -2 79.6894 6.73752   7
 -11   5   2 83.1963 9.02019   8
 -11   5   2 93.4687 6.85497  15
  11   5  -2 68.1436 7.11548   7
  -9  -5   2 944.644 25.9255   8
   9  -5  -2 911.186 22.2573  11
  -9   5   2 881.912 25.1661   8
   9   5  -2 869.612 23.3850   7
  -9   5   2 894.704 23.5215  15
   9   5  -2 911.278 24.0484   1
   7  -5  -2 567.248 15.2141   5
  -7  -5   2 558.626 15.4566  15
   7  -5  -2 556.227 14.5141  11
  -7   5   2 551.126 15.8858  15
  -7   5   2 555.954 15.3786   3
   7   5  -2 560.994 13.3964   9
   7   5  -2 554.157 15.3331   7
  -7   5   2 530.083 16.2436   8
   7   5  -2 561.258 16.0535   1
  -5  -5   2 937.947 25.2866  13
   5  -5  -2 1005.25 20.8574  11
   5  -5  -2 991.763 21.1542   5
   5  -5  -2 959.061 19.8585   4
   5   5  -2 984.697 19.3805   6
  -5   5   2 971.882 21.7793  15
  -5   5   2 941.761 20.0519   3
   5   5  -2 962.804 20.7765   7
  -5   5   2 977.775 19.7750   2
  -5   5   2 991.568 21.7134   8
   5   5  -2 976.475 19.8957   9
   5   5  -2 993.101 22.0516   1
   3  -5  -2 2483.99 44.6402  11
  -3  -5   2 2456.43 46.8967  13
   3  -5  -2 2461.45 44.7742   5
  -3   5   2 2444.56 43.6800   2
   3   5  -2 2432.23 42.7071   6
  -3   5   2 2426.95 44.6311  15
  -3   5   2 2488.77 43.8494   8
   3   5  -2 2480.36 43.7618   7
   3   5  -2 2461.29 44.8056   1
  -3   5   2 2420.52 41.7318   9
   3   5  -2 2461.41 43.7143   9
  -1  -5   2 100.312 3.15922   5
   1  -5  -2 106.380 4.76382   5
  -1  -5   2 104.089 4.44071   4
  -1  -5   2 95.6351 3.78993  11
   1  -5  -2 101.506 3.95797  12
   1  -5  -2 101.078 4.39420  11
  -1   5   2 101.337 3.86129   2
  -1   5   2 106.902 4.46261   6
   1   5  -2 105.118 3.55521   6
  -1   5   2 102.640 3.89701  15
   1   5  -2 99.0296 3.82028   1
  -1   5   2 103.603 3.40585   9
  -1   5   2 93.2916 2.71079   8
   1   5  -2 101.357 3.86181   9
   1  -5   2 1309.36 23.5908   5
  -1  -5  -2 1296.11 24.3753   3
  -1  -5  -2 1354.06 26.4043  12
   1  -5   2 1296.88 25.0234  11
  -1  -5  -2 1332.44 26.6336   5
   1  -5   2 1317.36 26.1890   4
  -1   5  -2 1339.85 26.1346   8
   1   5   2 1335.03 25.6487   7
   1   5   2 1347.52 25.9031   6
  -1   5  -2 1284.86 23.4550   1
   1   5   2 1341.00 23.7850  10
   1   5   2 1339.50 24.7203   9
  -1   5  -2 1304.90 24.9012   3
   3  -5   2 128.828 4.75160  14
   3  -5   2 123.872 5.25836  11
   3  -5   2 132.854 7.09592  13
  -3  -5  -2 129.487 6.35616  12
   3  -5   2 123.332 5.54238   4
  -3  -5  -2 128.356 5.82615   3
  -3  -5  -2 127.267 6.78148  16
   3   5   2 136.257 5.84856   7
  -3   5  -2 129.750 5.44590  15
  -3   5  -2 130.748 5.87894   3
   3   5   2 130.708 4.97858   9
   3   5   2 130.161 5.64341   6
  -3   5  -2 130.860 6.04225   8
   3   5   2 125.542 4.22676  10
  -5  -5  -2 22.8106 3.86149   3
   5  -5   2 26.1940 3.39672   4
  -5  -5  -2 20.5448 3.73863  16
   5  -5   2 20.0786 2.89698  11
   5   5   2 19.3152 2.23824  10
   5   5   2 19.0278 3.09567   7
  -5   5  -2 26.8254 4.29079   8
  -5   5  -2 22.9983 3.03555  15
   5   5   2 18.2338 2.89979   6
  -5   5  -2 24.9117 3.68832   3
   7  -5   2 188.282 8.47225  11
   7  -5   2 176.913 8.06264   4
  -7  -5  -2 163.040 9.62600  16
   7  -5   2 176.792 8.36206   7
  -7  -5  -2 182.121 10.6430   3
   7   5   2 170.545 8.74620   7
   7   5   2 170.860 6.56311  10
  -7   5  -2 191.423 10.0556   3
  -7   5  -2 173.137 7.86746  15
  -7   5  -2 182.249 10.2574   8
  -9  -5  -2 21.9467 5.70534   3
   9  -5   2 22.5503 4.31765   7
  -9  -5  -2 25.7228 5.67589  12
  -9   5  -2 15.2806 4.88519   8
   9   5   2 15.8015 3.72536   7
  10  -6  -2 571.359 18.4521   7
 -10  -6   2 612.544 22.4070   3
 -10  -6   2 565.737 20.3515   8
  10  -6  -2 590.933 17.5404  11
 -10   6   2 599.214 20.5396   8
  10   6  -2 604.406 18.9918   7
 -10   6   2 606.651 18.9917  15
  10   6  -2 601.851 19.1902   1
  -8  -6   2 273.104 12.6179   8
   8  -6  -2 269.221 10.0726  11
   8  -6  -2 269.152 10.5032   5
   8   6  -2 276.302 11.4464   1
  -8   6   2 269.302 11.8959   8
   8   6  -2 277.856 10.8875   7
  -8   6   2 276.389 11.4088  15
   6  -6  -2 953.487 20.8221   4
   6  -6  -2 952.779 22.1003   5
  -6  -6   2 955.169 23.0731  16
   6  -6  -2 979.437 21.9212  11
   6   6  -2 998.256 20.9069   9
  -6   6   2 1005.35 23.1862  15
   6   6  -2 966.547 22.2861   7
   6   6  -2 1001.58 23.4087   1
  -6   6   2 972.648 23.0389   8
   4  -6  -2 510.789 13.2738   5
   4  -6  -2 520.734 13.2830  11
  -4  -6   2 508.442 16.0217  13
   4  -6  -2 500.132 12.7881   4
  -4   6   2 498.213 12.1378   2
   4   6  -2 517.476 13.5922   1
  -4   6   2 502.766 12.7299   8
  -4   6   2 525.705 13.6072  15
   4   6  -2 520.578 12.4136   9
   4   6  -2 496.371 11.4328   6
   4   6  -2 508.396 12.5781   7
   2  -6  -2 2364.80 42.9105  12
   2  -6  -2 2485.83 45.1687   5
  -2  -6   2 2466.41 43.7927  11
  -2  -6   2 2368.03 42.6310   5
   2  -6  -2 2488.20 44.9539  11
  -2  -6   2 2478.32 46.0427  13
  -2   6   2 2478.06 44.3549  15
  -2   6   2 2458.07 42.3484   9
   2   6  -2 2395.21 42.9015   6
   2   6  -2 2439.83 43.8081   9
  -2   6   2 2388.81 42.4458   8
  -2   6   2 2436.38 44.8644   6
   2   6  -2 2436.61 44.0584   1
   0  -6  -2 36.0762 3.58965   5
   0  -6  -2 33.7487 2.96859  12
   0  -6   2 35.2006 2.84584  11
   0  -6   2 29.8560 1.94042   5
   0  -6   2 27.8768 3.24988   4
   0   6  -2 30.5120 2.69902   8
   0   6  -2 35.4700 2.34792   9
   0   6  -2 31.0103 2.33440   6
   0   6   2 32.4521 2.20632   9
   0   6   2 36.6821 2.77773   6
   0   6  -2 30.1806 1.98790   1
   0   6  -2 30.5539 2.08562   3
   2  -6   2 3442.74 62.1394   4
   2  -6   2 3394.70 63.8306  13
  -2  -6  -2 3345.75 60.2180   3
  -2  -6  -2 3352.69 62.1710  12
   2  -6   2 3428.85 59.0136   5
   2  -6   2 3423.48 60.7951  11
  -2   6  -2 3467.44 61.3962  15
  -2   6  -2 3353.95 60.2277   3
  -2   6  -2 3463.15 62.2097   8
   2   6   2 3500.62 58.7517  10
  -2   6  -2 3449.53 59.7661   9
   2   6   2 3494.57 61.6252   6
   2   6   2 3456.36 60.1089   9
   2   6   2 3478.90 61.6270   7
   4  -6   2 9.98199 2.57460   4
  -4  -6  -2 9.27424 2.73545  12
   4  -6   2 3.94813 1.74710  11
   4  -6   2 2.07007 1.13848  14
  -4  -6  -2 3.48598 1.83797  16
  -4  -6  -2 4.45358 2.10704   3
  -4   6  -2 3.04414 2.10834   8
   4   6   2 4.67008 1.59258   7
  -4   6  -2 3.80925 2.17128   3
  -4   6  -2 2.79369 1.62012  15
   4   6   2 6.03751 1.94814   6
   4   6   2 4.97475 1.20541  10
  -6  -6  -2 1286.18 32.1106  16
  -6  -6  -2 1264.49 30.9980   3
   6  -6   2 1297.31 28.4042  11
   6  -6   2 1263.18 28.1761   4
  -6   6  -2 1331.56 31.2145   8
   6   6   2 1286.12 28.5976   6
  -6   6  -2 1259.39 28.2036  15
   6   6   2 1280.46 29.6118   7
  -8  -6  -2 28.8463 5.60109  12
   8  -6   2 34.4567 4.50407  11
   8  -6   2 28.9775 4.35314   7
  -8  -6  -2 34.4065 6.05039   3
  -8   6  -2 32.8836 5.99519   8
   8   6   2 32.6580 4.88166   7
   9  -7  -2 91.6020 6.56857  11
  -9  -7   2 63.7238 7.54915   8
   9   7  -2 84.8633 6.67125   7
   9   7  -2 86.8180 7.25302   1
  -9   7   2 95.7769 7.32270  15
  -9   7   2 101.430 8.11738   8
   7  -7  -2 7.67518 2.44923  11
   7  -7  -2 2.79868 2.17552   5
   7   7  -2 5.47060 2.26412   7
   7   7  -2 3.84691 2.25810   1
  -7   7   2 2.96044 2.48091   8
  -7   7   2 5.95688 2.73538  15
   7   7  -2 0.64709 1.35302   9
   5  -7  -2 24.8452 3.44844  11
   5  -7  -2 23.3572 3.32413   5
   5  -7  -2 15.4541 2.62964   4
   5   7  -2 16.9306 2.67495   7
   5   7  -2 23.1150 2.85128   9
   5   7  -2 20.5460 2.41912   6
  -5   7   2 18.1690 3.17213  15
   5   7  -2 24.6064 3.51361   1
  -5   7   2 21.2852 3.17122   8
  -3  -7   2 255.592 7.63948   5
   3  -7  -2 283.050 9.36254  11
  -3  -7   2 264.918 8.20400  11
   3  -7  -2 264.589 9.10068   4
   3  -7  -2 269.419 9.09546   5
  -3   7   2 275.555 8.97077  15
   3   7  -2 279.223 8.33317   9
  -3   7   2 272.776 9.13744   6
   3   7  -2 275.077 8.81110   1
  -3   7   2 266.630 7.81855   8
  -3   7   2 262.420 6.75505   9
   3   7  -2 275.761 7.66455   6
   1  -7  -2 3.47136 1.29867  12
   1  -7  -2 5.19567 1.87277  11
  -1  -7   2 2.77552 1.86291   4
   1  -7  -2 6.65778 2.26069   5
  -1  -7   2 3.81012 1.58021  11
   1   7  -2 2.02342 1.07792   6
   1   7  -2 3.06763 1.07781   9
  -1   7   2 3.25197 1.64157   6
   1   7  -2 3.86996 1.11422   1
  -1   7   2 1.98980 1.22105  15
  -1   7   2 3.37177 1.03476   9
   1  -7   2 645.364 16.2064   4
  -1  -7  -2 613.869 15.3229  12
  -1  -7  -2 656.160 16.5778   5
   1  -7   2 648.446 15.2625  11
   1   7   2 651.383 15.8003   6
   1   7   2 662.183 14.4157   9
  -1   7  -2 652.793 14.4937   9
  -1   7  -2 638.666 15.8327   8
   1   7   2 633.989 12.9764  10
  -3  -7  -2 276.531 11.6452  16
   3  -7   2 272.017 9.17741  11
  -3  -7  -2 272.914 10.1567  12
   3  -7   2 284.165 10.2115   4
   3  -7   2 280.619 8.73746  14
  -3   7  -2 284.906 9.62624  15
   3   7   2 292.029 8.69002   9
   3   7   2 289.760 9.75525   7
  -3   7  -2 282.977 8.25661   9
  -3   7  -2 282.671 10.2431   8
   3   7   2 295.390 9.83604   6
   5  -7   2 272.447 10.2108   4
  -5  -7  -2 284.473 12.1619  12
  -5  -7  -2 279.517 12.5008  16
  -5  -7  -2 278.379 11.2883   3
   5  -7   2 277.102 9.98980  11
  -5   7  -2 292.232 11.6497   8
   5   7   2 295.609 10.5072   6
   5   7   2 279.638 10.7575   7
  -5   7  -2 284.057 10.4142  15
   7  -7   2 533.180 16.2026  11
  -7  -7  -2 505.804 17.9732   3
  -7  -7  -2 519.898 19.2743  12
   7  -7   2 508.018 15.5748   4
   7   7   2 543.703 17.3072   7
  -7   7  -2 522.029 18.0314   8
  -7   7  -2 519.720 15.9431  15
   8  -8  -2 10.4365 3.12232  11
   8  -8  -2 11.5258 3.06219   5
   8   8  -2 5.70570 2.75155   1
   8   8  -2 5.20098 2.12774   9
  -8   8   2 5.18507 2.84549  15
  -8   8   2 6.86204 3.11055   8
   8   8  -2 7.10784 2.35654   7
   6  -8  -2 882.173 21.9045  11
   6  -8  -2 907.728 21.8694   5
   6  -8  -2 857.260 20.8420   4
  -6   8   2 907.460 22.6479  15
   6   8  -2 902.077 20.7414   9
  -6   8   2 861.148 21.9053   8
   6   8  -2 896.671 21.6253   7
   6   8  -2 896.469 22.7095   1
   4  -8  -2 52.1344 4.54728   4
   4  -8  -2 51.3539 4.95022  11
   4  -8  -2 56.7285 4.65213   5
  -4  -8   2 50.0439 3.85813  11
  -4   8   2 54.8115 4.78160   6
  -4   8   2 50.0692 4.47748  15
   4   8  -2 54.5805 3.83867   6
  -4   8   2 55.0741 4.11633   8
   4   8  -2 59.3028 4.49804   1
   4   8  -2 53.6808 3.97948   9
  -2  -8   2 927.860 20.6553  11
   2  -8  -2 946.270 21.8159  11
   2  -8  -2 933.617 21.5480   5
  -2  -8   2 940.962 22.2816   4
   2   8  -2 932.472 20.4413   9
  -2   8   2 956.682 21.0695  15
  -2   8   2 937.284 21.8101   6
   2   8  -2 956.472 20.2875   1
  -2   8   2 946.112 18.9765   9
   2   8  -2 925.882 19.7500   6
   0  -8   2 31.1347 3.56652  11
   0  -8   2 35.7264 4.16974   4
   0  -8  -2 40.7514 4.23616  11
   0  -8  -2 40.1843 4.46185   5
   0   8   2 37.1346 2.83582   9
   0   8   2 37.4401 3.99145   6
   0   8  -2 36.3805 3.09119   6
   0   8  -2 43.9318 3.32188   9
  -2  -8  -2 171.330 7.49936  12
   2  -8   2 191.879 8.48739   4
   2  -8   2 172.867 7.34075  11
  -2  -8  -2 187.198 8.41397   5
  -2   8  -2 176.883 7.75162   8
   2   8   2 177.791 7.57711   6
   2   8   2 179.349 6.56675   9
  -2   8  -2 180.192 6.62911   9
   4  -8   2 21.7415 3.92819   4
  -4  -8  -2 23.8048 4.30476  16
  -4  -8  -2 17.3754 3.52988  12
   4  -8   2 24.0071 3.60711  14
   4  -8   2 18.3339 3.25982  11
  -4   8  -2 22.7467 3.45655  15
  -4   8  -2 17.7390 2.46930   9
  -4   8  -2 24.2360 3.92143   8
   4   8   2 20.4671 3.37205   6
   4   8   2 18.7931 3.37242   7
  -6  -8  -2 20.8892 5.24032  16
   6  -8   2 25.1061 3.97480  11
  -6  -8  -2 20.5806 4.34200  12
   6  -8   2 20.8208 3.91759   4
   6   8   2 16.9962 3.60005   6
   6   8   2 11.1775 3.12757   7
  -6   8  -2 16.3365 4.13433   8
  -6   8  -2 21.0692 3.60465  15
   8  -8   2 54.4316 5.93327  11
   8  -8   2 57.7196 6.16527   7
  -8  -8  -2 65.7758 7.93552  12
  -8   8  -2 62.4164 7.57275   8
   8   8   2 64.4084 6.04476   7
   9  -9  -2 11.6714 3.39481  11
  -9   9   2 13.1266 3.64058  15
   9   9  -2 7.86470 2.80595   1
   9   9  -2 11.2224 3.26209   7
   7  -9  -2 11.1089 3.27792  11
   7  -9  -2 6.13914 2.51446   5
   7   9  -2 4.73487 2.91349   1
  -7   9   2 6.10510 3.19267   6
   7   9  -2 5.42904 2.41625   7
  -7   9   2 5.70516 2.76909  15
   7   9  -2 2.97876 1.63659   9
   5  -9  -2 7.02594 2.63548   4
   5  -9  -2 6.85603 2.86295  11
  -5  -9   2 2.75082 1.83656  11
   5  -9  -2 5.49557 2.44652   5
   5   9  -2 4.94424 2.08259   9
  -5   9   2 7.35320 2.63173  15
  -5   9   2 5.12822 2.78378   6
   5   9  -2 3.94736 2.16883   1
  -3  -9   2 6.31419 2.26684   4
   3  -9  -2 2.41084 2.35354   5
   3  -9  -2 10.1880 2.95921  11
   3  -9  -2 13.0477 2.97331   4
  -3  -9   2 8.40243 2.29475  11
   3   9  -2 6.88029 2.03996   1
  -3   9   2 5.27049 2.31874   6
  -3   9   2 9.56969 2.34160  15
   3   9  -2 6.53362 1.93062   9
   1  -9  -2 83.6857 5.78003  11
  -1  -9   2 79.9618 5.26914  11
  -1  -9   2 75.1761 5.46684   4
   1  -9  -2 88.5922 5.94967   5
  -1   9   2 93.7330 5.78951   6
   1   9  -2 81.3489 4.64735   9
   1   9  -2 84.2590 4.87900   6
  -1   9   2 82.6271 4.19950   9
  -1  -9  -2 0.49332 2.08568   5
  -1  -9  -2 1.74621 1.99201  11
   1  -9   2 3.39725 2.10649  11
   1  -9   2 0.83518 2.30648   4
   1   9   2 3.64964 1.86208   6
  -1   9  -2 5.77256 2.05927   8
   1   9   2 0.77843 1.34905   9
  -1   9  -2 0.53622 1.59881   6
  -1   9  -2 1.74093 1.39065   9
  -3  -9  -2 64.4592 6.43025   5
  -3  -9  -2 68.3818 6.83752  16
   3  -9   2 70.4771 5.53403  11
   3  -9   2 72.4040 6.36513   4
   3  -9   2 73.8535 5.05428  14
   3   9   2 65.1092 5.30802   6
  -3   9  -2 70.1685 4.36718   9
  -3   9  -2 75.1309 5.65538   8
   3   9   2 74.6399 4.79818   9
   5  -9   2 70.6651 6.54010   4
  -5  -9  -2 65.0978 6.55887  12
   5  -9   2 75.8121 5.52413  11
  -5  -9  -2 80.9226 7.34545   5
   5   9   2 64.3280 5.71360   6
  -5   9  -2 80.1435 6.68952   8
   5   9   2 66.3041 5.50398   7
  -7  -9  -2 7.59076 4.04746  12
   7  -9   2 7.63326 2.48822  11
   7   9   2 6.99122 3.22156   7
  -7   9  -2 14.8916 4.30748   8
   8 -10  -2 138.738 8.01010   5
   8 -10  -2 150.553 8.84397  11
  -8  10   2 158.383 8.95620  15
   8  10  -2 146.441 8.85111   1
   8  10  -2 134.653 7.50259   9
  -8  10   2 153.971 9.83443   6
   8  10  -2 129.512 8.17695   7
   6 -10  -2 11.5817 2.94795   5
   6 -10  -2 9.91929 3.69046  11
  -6  10   2 16.1316 3.52356  15
   6  10  -2 8.27781 2.95187   1
  -6  10   2 7.31535 3.15283   6
   6  10  -2 9.30019 2.64974   9
  -4 -10   2 369.292 12.1537  11
  -4 -10   2 405.627 14.3087   4
   4 -10  -2 394.681 13.7148   4
   4 -10  -2 370.205 13.2769  11
   4 -10  -2 360.183 12.4831   5
  -4  10   2 364.626 13.5233   6
   4  10  -2 371.786 12.1950   1
  -4  10   2 399.461 13.4493  15
   4  10  -2 380.166 12.1336   9
   2 -10  -2 20.7566 3.96709  11
   2 -10  -2 19.6514 3.85680   4
  -2 -10   2 19.1209 3.33499  11
   2 -10  -2 18.4255 3.60606   5
  -2 -10   2 21.3642 3.77215   4
  -2  10   2 16.2247 3.46083   6
  -2  10   2 17.0044 2.31215   9
   2  10  -2 16.9850 2.82427   9
   0 -10   2 966.283 24.6859   4
   0 -10  -2 929.294 23.4016   5
   0 -10  -2 962.646 23.7635  11
   0 -10   2 951.057 22.6232  11
   0  10   2 952.520 20.9448   9
   0  10  -2 963.053 22.3315   6
   0  10   2 962.903 23.5737   6
   0  10  -2 956.078 21.8513   9
  -2 -10  -2 50.4974 5.50420  11
   2 -10   2 59.8179 5.64638  11
  -2 -10  -2 58.2172 6.12926   5
   2 -10   2 51.3400 5.88139   4
  -2  10  -2 51.1838 4.85905   6
  -2  10  -2 54.8283 5.51694   8
   2  10   2 61.1424 5.27709   6
  -2  10  -2 47.1553 3.93389   9
   2  10   2 49.6607 4.13493   9
  -4 -10  -2 1120.42 29.1455   5
   4 -10   2 1159.48 28.4493   4
   4 -10   2 1143.64 27.0139  11
  -4  10  -2 1166.10 27.9830   6
   4  10   2 1135.04 27.4423   6
  -4  10  -2 1177.22 28.4866   8
  -6 -10  -2 113.707 8.53264   5
   6 -10   2 119.855 7.52080   4
   6 -10   2 107.862 7.35204  11
   6  10   2 101.362 7.37733   6
  -6  10  -2 112.674 8.29021   8
   7 -11  -2 171.703 9.21605  11
   7  11  -2 192.023 9.87619   1
  -7  11   2 211.112 10.8229  15
   7  11  -2 185.498 8.53888   9
  -7  11   2 183.234 10.6572   6
   5 -11  -2 266.494 11.5019  11
  -5 -11   2 249.033 11.5602   4
   5 -11  -2 242.095 10.6615   4
   5 -11  -2 182.073 11.2150   5
  -5  11   2 267.390 11.4441  15
  -5  11   2 249.527 11.7016   6
   5  11  -2 261.053 10.1788   9
  -3 -11   2 242.606 10.0165  11
   3 -11  -2 254.296 10.2976   5
  -3 -11   2 260.084 11.6137   4
   3 -11  -2 221.124 10.5740  11
   3 -11  -2 252.692 11.1670   4
   3  11  -2 230.007 9.47271   9
  -3  11   2 248.690 11.1720   6
  -1 -11   2 397.031 13.1922  11
   1 -11  -2 417.399 14.4860  11
   1 -11  -2 392.142 13.5746   5
  -1 -11   2 393.476 14.9269   4
  -1  11   2 402.030 14.1945   6
   1  11  -2 388.229 12.3896   9
  -1  11   2 382.794 11.2152   9
  -1 -11  -2 264.819 11.3695   5
   1 -11   2 229.371 9.91375  11
   1 -11   2 251.579 11.7854   4
  -1 -11  -2 232.624 10.8075  11
   1  11   2 253.059 10.7705   6
   1  11   2 259.051 9.16953   9
  -1  11  -2 242.913 9.99689   6
  -1  11  -2 240.891 9.26010   9
  -3 -11  -2 326.302 13.1097  11
   3 -11   2 329.915 13.3916   4
   3 -11   2 326.819 11.9680  14
   3 -11   2 321.470 12.2915  11
   3  11   2 300.849 12.1472   6
  -3  11  -2 343.877 13.1220   8
   3  11   2 315.706 11.0139   9
  -3  11  -2 314.073 12.4326   6
   5 -11   2 214.431 9.85206  11
  -5 -11  -2 218.671 11.6813   5
   5 -11   2 196.871 10.8797   4
   5  11   2 198.949 9.81896   6
  -5  11  -2 213.561 10.7752   6
  -5  11  -2 222.808 10.9022   8
   6 -12  -2 442.807 16.0778  11
  -6  12   2 446.701 16.6038   6
   6  12  -2 438.712 14.1742   9
   4 -12  -2 31.9129 5.27021   4
   4 -12  -2 30.3698 4.70613  11
  -4 -12   2 31.1195 5.24587   4
  -4  12   2 29.9433 5.26008   6
   4  12  -2 30.7243 4.04061   9
   2 -12  -2 497.041 16.6121  11
   2 -12  -2 503.221 17.7280   4
  -2 -12   2 489.217 15.5462  11
  -2 -12   2 507.646 17.7606   4
   2  12  -2 494.293 15.1135   9
  -2  12   2 501.376 16.7313   6
   0 -12  -2 2.02061 3.23513  11
   0 -12   2 1.98741 2.96059   4
   0 -12   2 1.93431 2.59158  11
   0  12  -2 0.50111 1.90321   9
   0  12   2 5.01729 2.03416   9
   0  12   2 5.34641 2.93257   6
   2 -12   2 238.674 10.3424  11
  -2 -12  -2 218.086 10.5569  11
   2 -12   2 214.467 10.0758  14
   2 -12   2 224.215 11.2691   4
  -2  12  -2 180.987 9.03256   9
   2  12   2 226.102 10.7283   6
   2  12   2 221.362 9.02865   9
   4 -12   2 5.36970 3.01854  11
   4 -12   2 3.59094 3.75720   4
  -4 -12  -2 8.50445 3.54616  11
  -4  12  -2 3.91468 2.88806   6
   4  12   2 3.69049 2.81667   6
   3 -13  -2 143.998 9.72869   4
  -3 -13   2 150.886 10.3852   4
   3 -13  -2 151.065 9.69724  11
  -3  13   2 143.131 9.37460   6
   3  13  -2 129.397 7.68236   9
   1 -13  -2 106.401 8.28494   4
  -1 -13   2 100.611 7.29627  11
   1 -13  -2 95.9381 7.98760  11
  -1 -13   2 106.860 8.64274   4
   1  13  -2 99.8191 6.31367   9
  -1  13   2 109.127 7.89838   6
  -1 -13  -2 95.6734 9.57370   4
   1 -13   2 79.5326 8.37168   4
   1 -13   2 69.0463 6.26199  11
  -1 -13  -2 70.8242 7.50808  11
  -1  13  -2 72.7105 5.71832   9
   1  13   2 75.1389 5.56915   9
   1  13   2 71.0517 6.68120   6
 -12   0   3 0.63428 4.22547   8
  12   0  -3 0.86605 1.96462   7
 -12   0   3 0.48414 3.55528   3
  10   0  -3 1.26062 1.89010   1
  10   0  -3 4.26767 2.50965   7
 -10   0   3 9.27975 3.95085   8
 -10   0   3 1.58209 2.79207  15
   8   0  -3 1.77348 1.51247   1
  -8   0   3 -1.7136 2.06367   8
   8   0  -3 0.56724 1.42871   7
  -8   0   3 1.20523 2.25354  15
  -6   0   3 3.20476 1.88111  15
   6   0  -3 0.66817 0.92831   7
  -6   0   3 0.75455 1.10864   2
   6   0  -3 1.13207 1.06701   1
   6   0  -3 0.81081 0.81113  11
   6   0  -3 -0.0112 1.43031  13
  -4   0   3 -0.6942 0.91863  15
   4   0  -3 3.84046 0.97306   5
  -2   0   3 1.30648 0.37435   4
   2   0  -3 0.93379 0.72855  12
   2   0  -3 1.72418 0.69725   5
   2   0  -3 0.98415 0.71826   3
  -2   0   3 2.20092 0.60923  14
   0   0  -3 0.64238 0.83656  12
   0   0   3 2.25465 0.78954  14
   0   0  -3 1.49196 0.83477  16
   0   0   3 1.84555 0.56551  10
   0   0  -3 1.63449 0.92680   3
   0   0   3 2.89329 0.47537   7
   0   0  -3 0.85156 0.59101   8
   0   0   3 0.82039 0.63646   2
   0   0   3 0.43248 0.47626   6
   0   0   3 2.00798 0.76418   4
  -2   0  -3 1.81295 1.49269   3
   2   0   3 4.71417 0.93159  10
   4   0   3 1.20800 1.04022   7
  -4   0  -3 3.14686 1.97400  16
  -4   0  -3 -1.2906 1.27103  13
   4   0   3 0.72486 0.61147  14
   4   0   3 0.69078 1.16357   4
   4   0   3 1.14098 1.05911  10
  -4   0  -3 6.72317 2.24909   3
  -4   0  -3 0.37657 1.67157   8
  -6   0  -3 0.34060 2.70907   3
   6   0   3 7.58452 1.89393  10
   6   0   3 1.98731 1.60836   4
  -6   0  -3 0.40852 2.12215  16
  -6   0  -3 1.47064 2.46555   8
   6   0   3 3.73607 1.79686   7
  -8   0  -3 7.66783 4.49312   3
  -8   0  -3 2.42123 3.39903   8
   8   0   3 1.00371 1.98887   7
 -11  -1   3 13.1568 3.74809  15
 -11  -1   3 12.8796 5.17997   8
  11  -1  -3 10.6502 3.47136   7
 -11   1   3 21.6951 5.94445   8
 -11   1   3 13.4694 3.99367  15
 -11   1   3 10.5673 4.61654   3
  11   1  -3 16.0252 3.96017   7
  11   1  -3 6.95804 3.26528   1
   9  -1  -3 293.641 11.0700   7
   9  -1  -3 247.301 9.44302   1
  -9  -1   3 295.642 11.4159  15
  -9  -1   3 307.481 13.3335   8
  -9   1   3 304.492 12.9594   8
  -9   1   3 289.450 11.4754  15
   9   1  -3 295.694 10.7073   1
   9   1  -3 312.316 11.3703   7
   7  -1  -3 416.474 11.5626   7
   7  -1  -3 405.791 11.1018   1
  -7  -1   3 414.038 10.1484   2
  -7  -1   3 427.542 12.6443  15
   7  -1  -3 405.123 10.3487  11
  -7   1   3 410.867 13.2560   8
  -7   1   3 411.160 9.94250   2
  -7   1   3 416.741 12.5221  15
   7   1  -3 443.775 11.9157   7
   7   1  -3 410.699 11.8400   1
   5  -1  -3 238.195 6.94310   5
   5  -1  -3 236.957 10.2005  13
  -5  -1   3 218.981 5.21900  14
  -5  -1   3 230.583 7.61646  15
   5  -1  -3 231.796 5.90952  11
   5  -1  -3 226.809 6.67182   1
  -5  -1   3 232.014 6.47037   2
   5   1  -3 226.183 5.23565   9
  -5   1   3 236.852 6.42089   2
  -5   1   3 242.678 7.81000  15
   5   1  -3 237.829 9.77672  13
  -5   1   3 228.915 4.83189  14
   5   1  -3 235.482 7.33828   1
   5   1  -3 234.517 6.56065   7
   3  -1  -3 3125.94 53.8944   5
   3  -1  -3 3192.73 52.6495  11
  -3  -1   3 3124.05 53.7091   2
   3  -1  -3 3088.47 56.1690  16
  -3  -1   3 3067.31 54.3301  16
   3  -1  -3 3149.26 54.5024  12
  -3  -1   3 3180.09 53.1229  14
  -3   1   3 3170.44 53.5600   2
  -3   1   3 3140.97 54.3115  15
  -3   1   3 3192.67 54.3430  14
   3   1  -3 3153.70 53.9604   7
   3   1  -3 3107.43 65.2601  13
   3   1  -3 3083.90 54.2091  12
   3   1  -3 3134.18 54.3237   1
   3   1  -3 3107.54 52.9315   5
   3   1  -3 3153.11 55.0656   9
   1  -1  -3 17.7797 1.53228   5
   1  -1  -3 16.2997 1.37291  16
  -1  -1   3 19.6444 1.39728  14
  -1  -1   3 18.8331 1.25225   4
   1  -1  -3 17.7846 1.89465  12
  -1  -1   3 20.9264 1.42008   2
  -1  -1   3 19.2231 1.02815  10
   1  -1  -3 17.7118 1.65755   3
  -1   1   3 17.1741 1.27246  14
   1   1  -3 18.1905 1.54430  12
  -1   1   3 16.6769 1.36263   2
   1   1  -3 15.9614 1.71330   3
  -1   1   3 15.9731 1.15679   6
  -1   1   3 20.2197 1.29623   4
  -1   1   3 17.8068 1.24261  15
  -1  -1  -3 1930.42 36.3329  12
   1  -1   3 1975.68 34.7335  14
   1  -1   3 1941.91 35.2375   4
   1  -1   3 1938.41 33.6886   2
   1  -1   3 1999.08 34.5163  11
  -1  -1  -3 2044.93 37.0201  16
  -1  -1  -3 1958.94 36.2810   3
   1  -1   3 2013.17 34.4859  10
   1  -1   3 1989.24 34.1265   7
  -1  -1  -3 1967.35 34.5223   8
   1   1   3 2006.11 34.5996  10
   1   1   3 1960.46 33.5271   2
   1   1   3 1998.93 34.7159   7
   1   1   3 2008.81 35.1437   6
  -1   1  -3 1973.33 35.4541   8
   1   1   3 1969.67 35.2288   4
  -1   1  -3 1960.00 35.7176  12
  -1   1  -3 1942.47 36.4253   3
   1   1   3 1985.01 34.8460  14
  -1   1  -3 2034.06 37.1953  16
  -1   1  -3 2034.79 37.6871  13
  -3  -1  -3 311.378 12.3886  13
   3  -1   3 324.908 8.41255   7
   3  -1   3 311.374 8.74194   4
   3  -1   3 321.898 8.48262  11
  -3  -1  -3 315.581 8.87094   8
  -3  -1  -3 334.852 10.5768  16
   3  -1   3 318.756 8.03180  10
  -3  -1  -3 328.497 10.4487   3
   3  -1   3 321.184 7.58645  14
   3   1   3 331.455 8.76658   7
   3   1   3 327.157 8.16335  10
   3   1   3 318.519 8.86530   4
  -3   1  -3 317.608 12.0481  13
  -3   1  -3 319.428 10.4956  16
  -3   1  -3 310.451 9.38250   8
  -3   1  -3 309.329 7.28854  15
   3   1   3 303.430 7.64694  14
  -3   1  -3 343.109 10.5806   3
   5  -1   3 136.117 6.09643   7
  -5  -1  -3 129.524 7.59548   3
  -5  -1  -3 128.162 7.31161  16
  -5  -1  -3 135.896 6.76329   8
   5  -1   3 130.756 6.04463   4
   5  -1   3 134.430 5.46998  10
  -5   1  -3 130.455 6.92522   8
   5   1   3 127.387 5.33862  10
  -5   1  -3 131.450 7.43743  16
   5   1   3 140.672 6.33654   7
  -5   1  -3 129.282 7.68637   3
  -7  -1  -3 364.061 14.4042  16
   7  -1   3 397.972 13.1836   7
  -7  -1  -3 378.607 15.6337   3
  -7  -1  -3 366.419 13.5663   8
   7  -1   3 376.157 12.1552   4
   7  -1   3 377.039 11.4044  10
  -7   1  -3 385.958 14.2301   8
   7   1   3 361.676 12.8924   7
  -7   1  -3 334.850 14.0770  16
   7   1   3 376.041 11.2741  10
  -7   1  -3 382.197 15.4730   3
  -9  -1  -3 3.29345 3.47295  12
   9  -1   3 -0.8521 2.18332   7
  -9  -1  -3 2.24898 4.26137   3
  -9  -1  -3 1.18465 3.42867   8
  -9   1  -3 5.20657 3.99671   8
   9   1   3 2.34072 2.48432   7
  -9   1  -3 4.27585 4.10716   3
  12  -2  -3 241.744 11.8751   7
 -12   2   3 205.939 12.9747   3
  12   2  -3 240.804 12.2706   7
  10  -2  -3 492.395 16.2856   7
 -10  -2   3 471.541 15.8681  15
 -10  -2   3 518.373 18.9892   8
  10   2  -3 517.070 16.5663   7
  10   2  -3 495.912 15.7126   1
 -10   2   3 511.726 18.4273   8
 -10   2   3 476.935 16.2148  15
  -8  -2   3 598.174 18.0899   8
   8  -2  -3 591.036 14.3681  11
   8  -2  -3 590.505 15.6871   7
  -8  -2   3 583.987 16.4783  15
  -8   2   3 579.625 16.2257  15
   8   2  -3 571.181 15.6899   7
  -8   2   3 548.274 17.1428   8
   8   2  -3 564.211 15.9171   1
   6  -2  -3 552.055 12.1647  11
  -6  -2   3 547.226 14.1503  15
   6  -2  -3 547.273 13.4024   5
  -6  -2   3 535.049 12.2591   2
   6  -2  -3 524.940 12.1177   1
  -6   2   3 540.133 14.1154  15
  -6   2   3 554.192 14.6951   8
  -6   2   3 527.341 11.8468   2
   6   2  -3 535.334 13.7781   1
   6   2  -3 497.376 16.9841  13
   6   2  -3 531.139 12.9499   7
   6   2  -3 518.257 11.0263   9
   4  -2  -3 1293.99 24.7789  12
   4  -2  -3 1279.09 22.6475  16
   4  -2  -3 1255.11 23.3351   1
   4  -2  -3 1337.48 24.6593   5
  -4  -2   3 1248.88 22.2064   4
   4  -2  -3 1225.41 21.9709   4
  -4  -2   3 1280.18 23.1628  14
   4  -2  -3 1243.83 23.1867  11
  -4  -2   3 1278.56 23.9039   2
   4   2  -3 1296.54 22.8988   9
  -4   2   3 1269.22 22.5278  14
   4   2  -3 1285.42 23.4581   7
   4   2  -3 1276.84 27.0466  13
  -4   2   3 1283.16 23.6529   2
  -4   2   3 1222.32 24.5729   8
   4   2  -3 1285.88 24.9375   1
  -4   2   3 1276.54 24.8466  15
  -2  -2   3 624.483 12.5164  14
   2  -2  -3 613.821 13.0015   5
   2  -2  -3 608.967 12.0683  11
  -2  -2   3 625.411 12.0419   4
   2  -2  -3 617.583 13.3104  12
   2  -2  -3 615.945 12.1978   3
  -2   2   3 625.327 12.3588   6
   2   2  -3 618.421 13.1591   3
   2   2  -3 627.043 12.1747  13
  -2   2   3 638.341 12.4472   2
  -2   2   3 636.546 12.2756  14
  -2   2   3 624.434 12.5156  15
   2   2  -3 597.556 12.3078  12
   0  -2   3 1360.01 24.6967   4
   0  -2  -3 1345.17 25.9498  16
   0  -2   3 1346.65 24.4358  14
   0  -2   3 1323.90 23.4193  11
   0  -2  -3 1315.57 25.6443  12
   0  -2   3 1366.10 23.4385  10
   0  -2  -3 1343.65 24.8119   3
   0   2  -3 1376.96 26.4219  13
   0   2   3 1322.41 23.9932   7
   0   2   3 1316.81 24.3999  14
   0   2  -3 1323.73 24.8452   8
   0   2  -3 1314.39 24.1862  12
   0   2  -3 1328.97 25.3357   3
   0   2   3 1331.72 23.8592  10
   0   2  -3 1409.45 26.3381  16
   0   2   3 1329.66 24.5072   6
   0   2   3 1324.44 23.6518   2
   2  -2   3 1217.26 22.4440  14
  -2  -2  -3 1216.73 25.0462  12
   2  -2   3 1230.07 22.3755  10
   2  -2   3 1236.05 23.5132   4
   2  -2   3 1219.62 22.7636  11
  -2  -2  -3 1189.80 28.4328  13
  -2  -2  -3 1232.07 25.4535  16
  -2  -2  -3 1187.07 22.4625   8
   2  -2   3 1222.19 26.1412  13
  -2  -2  -3 1199.40 24.6522   3
   2   2   3 1241.66 23.3790   7
  -2   2  -3 1221.50 25.4976  16
   2   2   3 1207.20 22.4410  10
  -2   2  -3 1195.71 26.1554  13
  -2   2  -3 1171.63 24.6653   3
   2   2   3 1192.75 23.3659   6
  -2   2  -3 1182.50 23.4635  12
  -2   2  -3 1211.41 24.1387   8
   2   2   3 1182.26 22.6347  14
  -2   2  -3 1168.11 22.1542  15
  -4  -2  -3 590.263 14.5855   8
   4  -2   3 620.228 14.2695  11
   4  -2   3 573.534 18.4449  13
  -4  -2  -3 600.458 16.6990  16
   4  -2   3 619.802 14.7491   4
   4  -2   3 580.922 12.3980  14
  -4  -2  -3 596.315 16.5666   3
   4  -2   3 584.751 13.8940   7
   4  -2   3 622.811 13.6316  10
  -4   2  -3 606.212 15.8039   8
  -4   2  -3 593.753 16.7968  16
  -4   2  -3 585.253 13.0293  15
  -4   2  -3 608.248 16.6225   3
   4   2   3 603.612 14.9063   7
   4   2   3 613.105 13.5824  10
  -6  -2  -3 756.708 19.4349   8
   6  -2   3 745.116 17.4865  10
  -6  -2  -3 756.833 21.6542  16
  -6  -2  -3 745.799 21.7837   3
   6  -2   3 755.466 18.8585   7
   6  -2   3 767.551 18.7418   4
   6   2   3 774.633 19.7813   7
  -6   2  -3 766.866 21.9541   3
  -6   2  -3 724.760 21.4604  16
   6   2   3 772.644 17.4619  10
  -6   2  -3 749.290 20.6662   8
  -8  -2  -3 378.025 14.3430   8
  -8  -2  -3 391.327 17.0503   3
   8  -2   3 378.444 13.7995   7
  -8   2  -3 377.447 15.0671   8
   8   2   3 369.044 11.7684  10
   8   2   3 364.255 13.6643   7
  -8   2  -3 367.399 16.1435   3
  11  -3  -3 304.103 13.1452   7
 -11  -3   3 309.749 15.1842   8
 -11   3   3 284.704 12.5798  15
  11   3  -3 296.737 12.5588   1
  11   3  -3 326.235 13.4425   7
 -11   3   3 328.496 15.2779   8
  -9  -3   3 113.745 8.52539   8
   9  -3  -3 98.8667 5.64962  11
  -9  -3   3 97.4277 7.19453  15
   9  -3  -3 109.330 6.37516   7
   9   3  -3 100.155 6.25769   7
  -9   3   3 94.2492 7.87684   8
   9   3  -3 101.877 6.79475   1
  -9   3   3 110.740 7.54000  15
   7  -3  -3 1243.40 26.4072   5
  -7  -3   3 1219.76 24.6498   2
  -7  -3   3 1307.74 27.8162  15
   7  -3  -3 1246.23 25.1048  11
   7   3  -3 1248.53 26.2965   7
  -7   3   3 1272.99 28.2473   8
  -7   3   3 1210.76 24.1682   2
   7   3  -3 1211.68 23.5290   9
  -7   3   3 1270.82 27.5007  15
   7   3  -3 1258.36 27.5158   1
   5  -3  -3 197.227 5.97208  11
   5  -3  -3 180.294 6.46773   5
  -5  -3   3 176.783 5.31034  14
   5  -3  -3 172.544 5.02377   1
  -5  -3   3 180.225 5.48433  16
   5  -3  -3 178.732 4.70509   4
  -5  -3   3 181.748 5.94807   2
   5   3  -3 186.449 5.97580   7
   5   3  -3 179.872 5.26653   9
   5   3  -3 179.002 8.13568  13
   5   3  -3 171.301 6.56483   1
  -5   3   3 175.342 5.64421   2
  -5   3   3 183.965 6.85845   8
  -5   3   3 177.807 6.87097  15
  -3  -3   3 4875.21 82.7266  14
   3  -3  -3 4887.31 86.1280  11
   3  -3  -3 4854.24 83.7409   5
  -3  -3   3 4874.28 84.3446   4
   3  -3  -3 4759.05 87.3282  12
   3   3  -3 4923.88 83.9496   1
   3   3  -3 4876.99 84.8010   9
  -3   3   3 4845.84 82.6029   8
  -3   3   3 4974.25 86.1991   2
  -3   3   3 4964.93 83.4767  15
   3   3  -3 4956.53 85.3736   7
   1  -3  -3 5.77474 1.48577   5
  -1  -3   3 9.06171 1.48113   4
   1  -3  -3 8.80973 1.07078   3
  -1  -3   3 8.96808 0.95931  11
  -1  -3   3 8.47346 0.68074  10
  -1  -3   3 9.08923 1.43511  14
   1  -3  -3 8.98318 1.63232  12
  -1   3   3 8.51113 1.11291  15
   1   3  -3 8.68209 1.01964  12
  -1   3   3 7.44359 1.09752   2
   1   3  -3 11.0813 1.56270   3
   1   3  -3 8.52106 1.37411   8
  -1   3   3 11.6101 1.43260  14
  -1   3   3 7.48161 1.25112   6
   1  -3   3 5130.89 99.6859  13
  -1  -3  -3 5054.47 86.1803  12
  -1  -3  -3 5075.55 93.3852  16
   1  -3   3 4874.64 87.5742  14
   1  -3   3 4943.98 88.7581  11
   1  -3   3 5054.82 84.8909   4
   1  -3   3 5001.83 86.8096  10
  -1  -3  -3 4686.51 82.0446   8
  -1  -3  -3 4959.09 84.8888   3
  -1   3  -3 4968.78 85.3466  12
   1   3   3 4972.34 84.2812  14
  -1   3  -3 5018.92 85.3034   8
  -1   3  -3 4964.77 93.2347  16
   1   3   3 5065.29 88.2586   7
   1   3   3 5005.69 86.2848  10
  -1   3  -3 4920.59 85.3281   3
   1   3   3 4743.43 84.6453   2
   1   3   3 4904.03 84.6133   6
   3  -3   3 5.87861 1.10737  10
  -3  -3  -3 9.45107 2.29520  12
   3  -3   3 3.88334 1.70131  13
  -3  -3  -3 3.75817 1.75494  16
   3  -3   3 2.53018 1.22487   4
  -3  -3  -3 3.36740 1.76689  13
  -3  -3  -3 4.48938 1.91501   3
   3  -3   3 2.83077 1.05781  14
  -3  -3  -3 1.31766 1.33442   8
   3  -3   3 4.12055 1.31573  11
   3   3   3 5.94595 1.28005  10
  -3   3  -3 4.47914 1.94906   8
  -3   3  -3 5.93322 1.28929  15
   3   3   3 8.77831 1.78652   6
  -3   3  -3 2.08633 1.79371   3
  -5  -3  -3 1174.29 28.4105  16
   5  -3   3 1199.20 25.2010   7
  -5  -3  -3 1200.00 28.4607   3
   5  -3   3 1169.88 25.4954   4
   5  -3   3 1165.36 25.0016  11
  -5  -3  -3 1171.48 25.3319   8
   5  -3   3 1214.89 24.2962  10
  -5   3  -3 1209.98 27.4056   8
   5   3   3 1177.91 26.1037   7
  -5   3  -3 1148.20 28.4910  16
  -5   3  -3 1232.84 28.2863   3
   5   3   3 1203.89 24.0102  10
  -5   3  -3 1151.99 23.9282  15
   7  -3   3 30.7239 4.17998   4
   7  -3   3 27.5803 3.78246   7
  -7  -3  -3 26.2372 4.71990  16
  -7  -3  -3 28.8365 5.56704   3
  -7   3  -3 35.3437 5.77269   3
  -7   3  -3 35.7530 5.49890   8
   7   3   3 30.8718 4.26764   7
   7   3   3 30.9926 3.56362  10
  -7   3  -3 25.4715 4.64949  16
   9  -3   3 144.376 8.77173   7
  -9  -3  -3 166.700 11.6436  12
  -9  -3  -3 153.739 11.4290   3
  -9   3  -3 150.492 10.5187   8
  -9   3  -3 152.608 11.1841   3
   9   3   3 148.765 9.24356   7
  10  -4  -3 320.171 11.3106  11
  10  -4  -3 321.843 12.8116   7
 -10  -4   3 367.407 15.6318   8
 -10   4   3 328.367 14.6101   8
  10   4  -3 324.654 13.1025   1
 -10   4   3 346.530 13.4839  15
 -10   4   3 307.295 13.8579   3
  10   4  -3 334.657 12.7373   7
   8  -4  -3 487.593 13.1435  11
   8  -4  -3 467.343 14.1141   5
  -8  -4   3 484.043 14.9592  15
  -8   4   3 506.436 15.9558   8
   8   4  -3 486.220 15.0556   1
  -8   4   3 464.148 14.7769  15
   8   4  -3 479.291 14.1780   7
  -6  -4   3 668.497 15.2497   2
   6  -4  -3 682.693 15.4114  11
   6  -4  -3 672.461 16.4052   5
  -6  -4   3 658.192 14.3297  14
   6   4  -3 673.794 14.4460   9
  -6   4   3 663.647 16.8217  15
   6   4  -3 673.081 15.6888   7
  -6   4   3 660.133 16.8725   8
   6   4  -3 689.408 17.0398   1
  -6   4   3 656.661 14.7222   2
   4  -4  -3 2794.83 48.7320  11
   4  -4  -3 2652.69 46.4350   1
   4  -4  -3 2732.67 48.9207  12
   4  -4  -3 2802.95 49.7334   5
   4   4  -3 2744.13 48.0667   7
  -4   4   3 2703.88 48.2928   2
   4   4  -3 2806.01 48.1043   9
   4   4  -3 2680.64 49.7787   1
   4   4  -3 2712.97 46.3629   6
  -4   4   3 2814.71 49.8097  15
  -4   4   3 2666.30 48.6868   8
   2  -4  -3 1697.35 31.9731  12
  -2  -4   3 1720.93 30.0921  11
   2  -4  -3 1751.82 31.7453  11
  -2  -4   3 1706.31 29.9683  13
  -2  -4   3 1695.63 31.5983   4
   2  -4  -3 1741.68 32.6387   5
   2   4  -3 1723.91 31.8090   1
  -2   4   3 1709.25 31.2288   2
   2   4  -3 1732.38 31.0117   9
  -2   4   3 1709.89 31.8443   6
  -2   4   3 1732.17 31.3725  15
  -2   4   3 1720.49 29.6589   8
   2   4  -3 1710.22 29.4210   6
  -2   4   3 1757.79 29.5605   9
   0  -4   3 2782.96 49.1591  11
   0  -4   3 2833.93 48.0934  10
   0  -4  -3 2845.11 51.3996   5
   0  -4   3 2857.35 50.3548  14
   0  -4   3 2860.43 50.7968   4
   0  -4  -3 2792.91 49.2810   3
   0  -4  -3 2987.62 52.9494  16
   0  -4   3 2900.78 53.4879  13
   0  -4  -3 2919.74 51.5701  12
   0   4   3 2910.90 50.7476   6
   0   4  -3 2860.47 50.8731   8
   0   4  -3 2860.62 50.5947   3
   0   4   3 2842.01 49.4207   2
   0   4   3 2821.79 48.3551  15
   2  -4   3 1745.94 32.4651  11
   2  -4   3 1782.68 33.7637   4
  -2  -4  -3 1754.14 35.0244  12
   2  -4   3 1733.98 32.4175  14
  -2  -4  -3 1757.91 33.8933   3
  -2  -4  -3 1784.98 36.1308  16
   2  -4   3 1763.62 35.2263  13
   2  -4   3 1787.35 31.5648  10
   2   4   3 1812.66 33.7099   6
  -2   4  -3 1713.45 32.5968  15
  -2   4  -3 1762.13 36.3836  16
  -2   4  -3 1759.46 34.2965   8
  -2   4  -3 1723.60 31.7142  12
  -2   4  -3 1764.81 34.2533   3
   2   4   3 1800.83 33.5053   7
   2   4   3 1768.51 31.8443  10
  -4  -4  -3 374.439 12.7383  12
   4  -4   3 367.817 9.53005  10
   4  -4   3 366.462 10.9057   4
  -4  -4  -3 375.417 12.8892  16
  -4  -4  -3 401.879 12.6657   3
   4  -4   3 362.558 10.2931  11
   4  -4   3 338.052 8.96209  14
   4  -4   3 336.971 13.7239  13
   4   4   3 372.667 9.57634  10
  -4   4  -3 363.443 10.0950  15
  -4   4  -3 370.069 12.1163   8
  -4   4  -3 382.750 12.4449   3
   4   4   3 379.090 11.0541   6
  -4   4  -3 359.811 12.9604  16
   4   4   3 382.693 11.2739   7
  -6  -4  -3 477.630 16.6134  16
  -6  -4  -3 498.225 17.0938   3
   6  -4   3 500.983 14.1701   7
   6  -4   3 479.025 14.0466  11
   6  -4   3 476.878 14.1705   4
  -6   4  -3 484.247 16.2499   8
   6   4   3 505.606 12.8219  10
  -6   4  -3 478.387 17.1438  16
   6   4   3 472.454 14.8434   7
  -6   4  -3 471.028 13.0161  15
  -6   4  -3 490.193 16.5232   3
  -8  -4  -3 84.9026 8.52155  12
  -8  -4  -3 63.4707 8.18983   3
   8  -4   3 63.2488 5.71993   7
  -8   4  -3 71.7780 8.10963   3
  -8   4  -3 85.7365 8.96533   8
   8   4   3 65.3996 4.78482  10
   8   4   3 65.4578 5.67867   7
  11  -5  -3 19.4292 4.16605   7
  11  -5  -3 16.4616 3.35070  11
 -11  -5   3 12.1379 5.18138   8
 -11   5   3 15.0596 5.11030   8
  11   5  -3 16.3601 3.77386   7
 -11   5   3 11.7421 3.67618  15
  11   5  -3 15.2044 4.13697   1
  -9  -5   3 503.413 17.9815   8
  -9  -5   3 507.062 16.0612  15
   9  -5  -3 497.420 14.4638  11
  -9   5   3 496.675 17.0965   8
  -9   5   3 493.893 16.3276  15
   9   5  -3 475.757 15.3670   7
   9   5  -3 494.747 16.2972   1
   7  -5  -3 182.499 7.93441   5
  -7  -5   3 187.573 7.14441   2
   7  -5  -3 191.965 7.42806  11
  -7   5   3 190.870 6.65779   2
  -7   5   3 190.114 8.70936   8
  -7   5   3 195.002 8.61357  15
   7   5  -3 171.089 7.27387   7
   7   5  -3 188.343 6.53193   9
   7   5  -3 188.756 8.53671   1
   5  -5  -3 1073.81 22.1531  11
  -5  -5   3 1023.74 25.7268  13
   5  -5  -3 1033.80 20.9921   4
   5  -5  -3 1065.08 22.9301   5
  -5   5   3 1057.02 21.5196   2
  -5   5   3 1032.69 22.4751   8
  -5   5   3 1078.81 23.3118  15
   5   5  -3 1078.28 21.9263   7
   5   5  -3 1070.37 23.4537   1
   5   5  -3 1062.84 21.3519   9
   3  -5  -3 69.7607 4.17297   5
   3  -5  -3 69.2626 3.95525  11
  -3  -5   3 68.7748 3.00669  11
  -3  -5   3 67.8687 3.71589   4
  -3  -5   3 70.7832 3.84142  13
   3  -5  -3 70.0296 3.67188  12
  -3   5   3 75.7743 4.07125  15
  -3   5   3 76.2672 3.27440   8
  -3   5   3 74.2074 3.55296   2
  -3   5   3 74.8627 2.38705   9
  -3   5   3 69.3781 3.74656   6
   3   5  -3 67.3548 3.03159   7
   3   5  -3 75.9877 3.57780   9
   3   5  -3 72.5681 2.60712   6
   3   5  -3 71.7487 3.95546   1
  -1  -5   3 594.579 10.7014  13
   1  -5  -3 585.615 13.6351  12
  -1  -5   3 582.690 12.2628  11
  -1  -5   3 586.964 13.6735   4
   1  -5  -3 563.237 14.0227   5
  -1   5   3 589.732 11.7807   9
   1   5  -3 557.301 12.5991   1
  -1   5   3 590.202 12.7604   2
   1   5  -3 568.086 12.9142   3
  -1   5   3 587.465 12.3209  15
   1   5  -3 586.133 12.7170   9
   1   5  -3 586.216 11.7461   6
  -1   5   3 578.930 13.5634   6
  -1  -5  -3 1.28105 1.60060  12
   1  -5   3 2.36913 1.23108  11
   1  -5   3 7.17228 2.10920   4
  -1  -5  -3 1.65166 1.62212   5
   1  -5   3 5.21936 0.89789  10
  -1  -5  -3 1.54490 1.41108  16
   1  -5   3 3.82188 1.41072  14
  -1  -5  -3 2.99254 1.33936   3
   1   5   3 0.99116 0.88044   9
   1   5   3 1.61833 0.89907   7
  -1   5  -3 1.95541 1.34974   3
   1   5   3 2.67695 1.41871   6
  -1   5  -3 2.30899 1.41872   8
   1   5   3 5.03018 1.11035  10
   3  -5   3 397.098 10.6274  11
  -3  -5  -3 369.244 12.3317  12
   3  -5   3 388.819 11.4372   4
   3  -5   3 353.129 9.68674  14
  -3  -5  -3 386.694 13.2003  16
  -3  -5  -3 397.431 11.7537   3
   3   5   3 389.514 9.49075  10
  -3   5  -3 375.638 11.7346   8
  -3   5  -3 379.213 10.5760  15
  -3   5  -3 374.865 11.5931   3
   3   5   3 390.082 11.2594   6
   3   5   3 390.784 11.2865   7
   5  -5   3 24.7598 3.30573   4
  -5  -5  -3 23.6654 4.63893   3
  -5  -5  -3 31.5668 4.92692  16
  -5  -5  -3 22.9368 4.17100  12
   5  -5   3 26.4361 3.34748  11
  -5   5  -3 23.6499 3.15984  15
  -5   5  -3 32.1051 4.76612   8
   5   5   3 31.4075 4.13404   7
  -5   5  -3 27.7999 4.41070   3
   5   5   3 26.5761 3.76369   6
   5   5   3 25.0414 2.77194  10
   7  -5   3 367.006 12.7306   7
  -7  -5  -3 360.068 15.4022  16
  -7  -5  -3 387.016 16.0291   3
   7  -5   3 382.253 12.8721  11
   7  -5   3 371.148 12.8070   4
  -7  -5  -3 390.575 16.6270  12
   7   5   3 362.642 10.8946  10
  -7   5  -3 372.658 15.4503   3
   7   5   3 357.815 13.5092   7
  -7   5  -3 378.175 15.1548   8
 -10  -6   3 44.1808 6.72414   8
  10  -6  -3 53.7298 5.34758  11
  10   6  -3 47.8864 5.34158   7
 -10   6   3 49.7025 6.62423   8
  10   6  -3 49.3116 6.30608   1
 -10   6   3 56.3472 6.63743  15
   8  -6  -3 282.036 10.8848   5
   8  -6  -3 303.609 10.5732  11
  -8  -6   3 271.421 11.2376  15
   8   6  -3 288.200 9.16965   9
   8   6  -3 303.897 11.9839   1
  -8   6   3 277.943 11.5054  15
  -8   6   3 275.568 11.8092   8
   8   6  -3 287.829 10.6165   7
   6  -6  -3 976.116 21.7984  11
   6  -6  -3 965.039 22.4817   5
  -6   6   3 985.632 23.2165  15
   6   6  -3 962.170 21.6891   7
   6   6  -3 1005.35 23.5897   1
  -6   6   3 993.055 21.0246   2
   6   6  -3 983.362 20.8569   9
  -6   6   3 960.102 22.5638   8
  -4  -6   3 457.663 11.0362  11
   4  -6  -3 456.819 11.4202  12
   4  -6  -3 442.116 11.7255   4
   4  -6  -3 482.700 12.5483  11
  -4  -6   3 448.656 12.0725   4
   4  -6  -3 471.027 12.9773   5
   4   6  -3 450.666 11.4634   9
   4   6  -3 448.087 11.2581   7
  -4   6   3 463.214 12.5665  15
  -4   6   3 453.916 11.4317   8
  -4   6   3 470.269 11.7171   2
  -4   6   3 456.934 12.4320   6
   4   6  -3 457.443 12.6416   1
  -2  -6   3 2209.70 40.1256  13
   2  -6  -3 2171.72 40.7797  12
  -2  -6   3 2249.65 40.0469  11
   2  -6  -3 2227.60 41.6921  11
  -2  -6   3 2273.66 41.9918   4
   2  -6  -3 2245.04 42.4302   5
   2   6  -3 2179.99 39.1440   6
   2   6  -3 2194.67 41.0718   1
  -2   6   3 2220.16 38.9035   9
  -2   6   3 2304.41 40.9604  15
   2   6  -3 2270.97 40.7394   9
  -2   6   3 2236.61 41.9454   6
  -2   6   3 2252.62 40.9144   2
   0  -6   3 983.727 21.4222   4
   0  -6  -3 966.117 21.0757  12
   0  -6   3 945.971 19.5559  11
   0  -6  -3 992.743 21.9322   5
   0   6  -3 903.286 18.9926   1
   0   6   3 1011.28 19.2740   9
   0   6  -3 997.270 21.2354   8
   0   6  -3 974.093 20.0006   3
   0   6   3 1003.07 21.2380   6
   0   6  -3 983.765 19.9221   9
   2  -6   3 499.218 13.9050   4
   2  -6   3 497.449 12.4345  11
   2  -6   3 517.008 12.7567  14
  -2  -6  -3 495.023 12.6043   3
  -2  -6  -3 503.657 15.7582  16
  -2  -6  -3 497.367 14.5638  12
   2   6   3 513.645 11.4298  10
  -2   6  -3 506.318 13.1057   3
  -2   6  -3 494.218 13.8786   8
   2   6   3 527.132 13.7006   6
   2   6   3 500.629 13.2217   7
  -4  -6  -3 736.087 19.5090   3
  -4  -6  -3 749.330 20.7160  12
   4  -6   3 741.439 17.7746  11
   4  -6   3 732.863 18.6446   4
  -4  -6  -3 740.831 21.5108  16
  -4   6  -3 728.358 17.9267  15
  -4   6  -3 750.529 19.9442   8
   4   6   3 760.640 19.0072   7
   4   6   3 741.633 16.0659  10
  -4   6  -3 731.223 18.8932   3
   4   6   3 757.441 18.7995   6
  -6  -6  -3 23.3367 4.71702   3
  -6  -6  -3 26.0552 4.85720  16
   6  -6   3 33.5404 3.98765  11
  -6  -6  -3 33.9174 5.82470  12
   6  -6   3 37.6175 4.42036   4
  -6   6  -3 38.6235 4.32597  15
  -6   6  -3 26.8061 4.67832   3
   6   6   3 32.0547 4.31740   7
  -6   6  -3 39.7876 5.69766   8
  -8  -6  -3 95.3749 9.07702   3
   8  -6   3 104.824 7.11618  11
   8  -6   3 103.133 6.82608   7
  -8  -6  -3 103.979 9.57877  12
   8   6   3 96.2243 7.14910   7
  -8   6  -3 105.345 8.88850   8
   9  -7  -3 146.659 7.79249  11
  -9  -7   3 142.332 9.76167   8
   9  -7  -3 146.810 8.27335   5
   9   7  -3 131.882 7.57587   7
  -9   7   3 155.751 9.12853  15
   9   7  -3 130.530 8.65032   1
  -9   7   3 147.964 9.15504   8
   7  -7  -3 135.711 7.33326   5
   7  -7  -3 126.187 6.81133  11
  -7   7   3 124.759 7.60136  15
  -7   7   3 124.089 7.29239   8
   7   7  -3 122.881 6.49536   7
   7   7  -3 129.067 7.66313   1
   7   7  -3 123.080 5.92262   9
   5  -7  -3 783.466 18.8396  11
   5  -7  -3 800.740 19.6144   5
   5  -7  -3 794.143 18.4039   4
   5   7  -3 789.532 18.0891   9
  -5   7   3 770.428 18.2582   8
   5   7  -3 799.924 18.2524   7
  -5   7   3 819.267 19.8445  15
   5   7  -3 778.729 19.6913   1
  -5   7   3 807.702 19.7436   6
  -5   7   3 769.941 17.9334   2
   3  -7  -3 4.60628 1.99353  11
  -3  -7   3 -0.3264 0.96657  11
   3  -7  -3 1.04324 1.12504  12
   3  -7  -3 0.06228 1.96064   5
  -3  -7   3 2.44251 1.69105   4
   3   7  -3 2.61312 1.32528   9
  -3   7   3 1.30587 1.51084  15
  -3   7   3 2.57230 1.67000   6
   3   7  -3 1.63776 1.22875   1
  -1  -7   3 2592.47 47.4979   4
   1  -7  -3 2497.02 46.9236  11
  -1  -7   3 2455.47 45.0680  11
   1  -7  -3 2508.03 47.4392   5
  -1   7   3 2506.76 44.1483   9
  -1   7   3 2487.16 46.9013   6
   1   7  -3 2483.01 45.4437   9
   1   7  -3 2417.20 44.7127   1
   1   7  -3 2476.46 44.4873   6
  -1   7   3 2441.70 44.8600  15
   1  -7   3 64.6446 3.80910  11
   1  -7   3 67.7696 5.14686   4
  -1  -7  -3 68.1069 5.15725   5
  -1  -7  -3 62.7627 4.90581  12
   1  -7   3 70.4328 4.26379  14
  -1   7  -3 70.7451 4.75474   8
  -1   7  -3 64.3227 3.89453   3
   1   7   3 65.9406 3.13528  10
   1   7   3 66.5373 3.64310   9
  -1   7  -3 65.6696 3.92250   9
   1   7   3 74.3729 4.80932   6
   3  -7   3 1441.76 30.8174   4
  -3  -7  -3 1338.64 31.5550  12
   3  -7   3 1380.51 28.6037  14
  -3  -7  -3 1422.19 34.0673  16
   3  -7   3 1436.78 29.2259  11
   3   7   3 1424.21 30.3343   7
  -3   7  -3 1437.04 31.3427   8
   3   7   3 1480.30 30.6681   6
  -5  -7  -3 9.96528 3.57358  12
   5  -7   3 3.89637 2.67028   4
  -5  -7  -3 2.04489 2.37139  16
   5  -7   3 4.97197 2.18208  11
  -5   7  -3 2.81800 2.82810   8
   5   7   3 3.60695 2.13621   7
   5   7   3 4.58434 2.44198   6
   7  -7   3 145.962 8.21112  11
  -7  -7  -3 149.070 11.2441  12
   7  -7   3 142.364 8.05790   7
   7  -7   3 150.221 8.31105   4
   7   7   3 140.036 8.57849   7
  -7   7  -3 148.067 9.85611   8
  10  -8  -3 103.614 6.84339  11
 -10   8   3 71.9820 7.64461   8
  10   8  -3 89.4914 6.59788   7
  10   8  -3 92.0794 8.03130   1
   8  -8  -3 240.723 10.3869   5
   8  -8  -3 254.052 10.3205  11
  -8   8   3 248.876 10.9647   8
  -8   8   3 242.762 11.1429  15
   8   8  -3 235.223 8.96039   9
   8   8  -3 218.561 9.76385   7
   8   8  -3 252.523 11.4811   1
  -6  -8   3 503.479 14.8360   4
   6  -8  -3 522.359 15.4289   5
   6  -8  -3 545.296 15.5004  11
   6   8  -3 542.831 16.1912   1
   6   8  -3 524.221 14.6419   7
  -6   8   3 540.513 16.1798  15
  -6   8   3 530.419 16.1472   6
   6   8  -3 530.931 14.2525   9
  -4  -8   3 47.0668 4.40194   4
  -4  -8   3 41.4701 3.46851  11
   4  -8  -3 46.8381 4.66243  11
   4  -8  -3 41.0375 4.60213   5
   4  -8  -3 43.8807 4.44818   4
   4   8  -3 39.5503 3.77027   9
   4   8  -3 47.5667 4.14441   1
  -4   8   3 54.7788 4.74149   6
  -4   8   3 47.4146 4.20598  15
  -2  -8   3 733.304 16.8965  11
  -2  -8   3 738.788 18.6786   4
   2  -8  -3 759.566 18.9025   5
   2  -8  -3 726.408 18.4368  11
  -2   8   3 728.739 18.4088   6
   2   8  -3 707.029 16.6154   1
   2   8  -3 737.599 17.1802   9
  -2   8   3 716.471 15.2401   9
  -2   8   3 734.812 17.2013  15
   0  -8  -3 217.848 8.81611  11
   0  -8  -3 186.489 7.68478  12
   0  -8   3 227.503 8.94858   4
   0  -8   3 224.919 7.81137  11
   0  -8  -3 222.447 9.32465   5
   0   8   3 217.210 8.45094   6
   0   8   3 227.502 7.08813   9
   0   8   3 221.110 6.39696  10
   0   8  -3 227.384 7.77694   9
   0   8  -3 227.760 7.53784   6
   2  -8   3 213.288 8.19971  14
   2  -8   3 202.141 8.89545   4
  -2  -8  -3 211.701 10.8627  16
  -2  -8  -3 220.166 9.47905   5
  -2  -8  -3 212.828 9.27278  12
   2  -8   3 198.458 7.89986  11
  -2   8  -3 205.738 8.91343   8
   2   8   3 218.219 7.59505   9
   2   8   3 214.425 8.79113   6
  -2   8  -3 218.362 7.66833   9
  -4  -8  -3 722.987 22.9620  16
   4  -8   3 742.947 18.8236  11
  -4  -8  -3 739.248 21.4656   5
  -4  -8  -3 720.288 21.3924  12
   4  -8   3 742.240 20.1396   4
  -4   8  -3 729.366 20.5689   8
  -4   8  -3 712.033 17.1573   9
   4   8   3 699.317 19.2521   7
   4   8   3 736.330 19.4640   6
   6  -8   3 110.726 7.00727  11
   6  -8   3 105.125 7.36033   4
  -6  -8  -3 108.018 9.01209  12
   6   8   3 99.8529 7.22161   7
  -6   8  -3 115.070 8.36540   8
   6   8   3 102.315 7.19491   6
   9  -9  -3 10.5107 2.70981  11
   9   9  -3 16.0728 3.65334   7
  -9   9   3 10.4208 3.40651  15
  -9   9   3 16.6884 4.43077   6
   9   9  -3 10.0488 3.93094   1
   7  -9  -3 810.702 21.3830   5
   7  -9  -3 830.049 21.3953  11
  -7   9   3 785.817 21.8293  15
   7   9  -3 800.558 22.1366   1
   7   9  -3 768.951 19.5435   9
  -7   9   3 774.769 22.3775   6
   7   9  -3 763.800 20.1595   7
  -5  -9   3 37.9531 4.59693   4
   5  -9  -3 34.5832 4.46408   5
   5  -9  -3 32.9979 4.06096   4
   5  -9  -3 36.6825 4.66431  11
  -5   9   3 25.0822 4.18268   6
  -5   9   3 35.1093 4.52559  15
   5   9  -3 25.5381 3.43293   9
   5   9  -3 35.8885 4.48866   1
   3  -9  -3 421.039 13.4920  11
   3  -9  -3 408.273 13.2289   5
  -3  -9   3 381.303 11.3809  11
  -3  -9   3 405.476 13.2805   4
   3   9  -3 385.952 11.8485   9
   3   9  -3 404.454 12.0288   1
  -3   9   3 403.050 12.4172  15
  -3   9   3 403.753 13.2739   6
  -1  -9   3 31.5423 4.12578   4
   1  -9  -3 30.3193 4.31693   5
   1  -9  -3 25.9158 3.65943  11
  -1  -9   3 26.4627 3.22988  11
   1   9  -3 24.4202 2.85354   9
  -1   9   3 36.5562 4.40917   6
  -1   9   3 31.5028 2.97017   9
  -1  -9  -3 166.816 8.74025   5
   1  -9   3 163.666 7.23057  11
   1  -9   3 170.428 8.43584   4
  -1  -9  -3 163.840 8.36880  11
  -1   9  -3 173.005 8.13247   8
  -1   9  -3 164.556 7.09168   6
   1   9   3 158.918 6.43729   9
  -1   9  -3 155.787 6.80839   9
   1   9   3 163.896 7.94999   6
  -3  -9  -3 68.1712 6.91839   5
  -3  -9  -3 56.8300 5.69520  12
   3  -9   3 63.3426 4.91131  14
  -3  -9  -3 60.1050 6.59765  16
   3  -9   3 65.7240 4.77231  11
   3  -9   3 73.6837 6.60964   4
  -3   9  -3 66.4295 5.79292   8
   3   9   3 69.7732 5.67109   6
  -3   9  -3 63.6545 4.44818   9
   5  -9   3 418.626 14.8474   4
  -5  -9  -3 412.278 16.0514  12
  -5  -9  -3 404.336 15.7320   5
   5  -9   3 411.808 13.7049  11
  -5   9  -3 428.184 15.6662   8
   5   9   3 396.339 14.0779   6
   5   9   3 412.268 14.6520   7
  -7  -9  -3 3.68857 5.25355  12
   8 -10  -3 10.4756 3.04325   5
   8 -10  -3 8.54277 3.54308  11
   8  10  -3 7.67612 3.34713   1
   8  10  -3 8.89590 2.34073   9
  -8  10   3 7.58834 3.37271  15
  -8  10   3 9.09386 4.03996   6
   6 -10  -3 120.597 7.54897   5
   6 -10  -3 111.152 7.60939  11
  -6  10   3 115.807 8.10948   6
   6  10  -3 128.903 7.66956   1
   6  10  -3 122.037 6.81206   9
  -6  10   3 125.009 7.87028  15
  -4 -10   3 25.8433 4.51241   4
   4 -10  -3 31.7460 4.72007   5
   4 -10  -3 30.9066 4.62068  11
   4 -10  -3 29.2695 4.46087   4
  -4  10   3 35.5854 4.37523  15
   4  10  -3 17.0015 3.06625   1
   4  10  -3 20.5818 3.24486   9
  -4  10   3 24.5192 3.89189   6
   2 -10  -3 205.580 9.33883  11
   2 -10  -3 214.487 9.92726   5
  -2 -10   3 198.495 9.82754   4
  -2 -10   3 207.564 8.35270  11
  -2  10   3 206.187 9.50117   6
   2  10  -3 195.283 8.31704   9
   0 -10   3 8.02535 3.48989   4
   0 -10  -3 4.35390 2.74715  11
   0 -10   3 3.62763 2.21869  11
   0 -10  -3 7.75357 2.81723   5
   0  10   3 6.79024 1.93030   9
   0  10  -3 5.94286 2.13861   9
   0  10   3 7.05037 2.54447   6
  -2 -10  -3 -0.8509 2.14832  11
  -2 -10  -3 -0.2843 1.91460   5
  -2 -10  -3 0.81474 2.46062  16
   2 -10   3 3.39328 2.30084  14
   2 -10   3 2.12479 2.29695   4
   2 -10   3 2.23877 2.49690  11
  -2  10  -3 1.67458 1.72856   9
  -2  10  -3 1.87903 2.55652   8
   2  10   3 -0.6886 1.62110   9
  -2  10  -3 1.36075 1.90767   6
   2  10   3 -1.3080 1.91331   6
   4 -10   3 121.766 7.40400  11
   4 -10   3 135.052 8.91345   4
  -4 -10  -3 129.874 8.68488   5
   4  10   3 119.356 7.82531   6
  -4  10  -3 117.928 8.12658   8
  -6 -10  -3 33.0370 5.62550   5
   6 -10   3 46.3656 5.94732   4
   6 -10   3 34.5787 4.72000  11
   6  10   3 29.9858 4.95374   6
  -6  10  -3 38.9905 5.95683   8
   7 -11  -3 48.3355 5.44028   5
   7 -11  -3 57.5521 6.32933  11
   7  11  -3 54.2104 5.45316   9
  -7  11   3 50.9079 6.19814  15
   7  11  -3 40.3565 5.36530   1
  -7  11   3 59.3977 7.04221   6
  -5 -11   3 214.633 10.6109   4
   5 -11  -3 206.457 9.90277   5
   5 -11  -3 230.449 10.8204  11
   5 -11  -3 194.606 9.73973   4
  -5  11   3 212.667 10.1958  15
  -5  11   3 192.918 10.1622   6
   5  11  -3 203.967 9.06303   9
   3 -11  -3 2.14592 2.80421   4
   3 -11  -3 -1.6443 2.53248   5
   3 -11  -3 2.70716 3.07695  11
  -3 -11   3 -2.5873 2.43160   4
  -3  11   3 5.01339 2.79894   6
   3  11  -3 -1.7698 1.66031   9
   1 -11  -3 847.955 22.9665   5
  -1 -11   3 893.032 24.0570   4
  -1 -11   3 844.310 21.2161  11
   1 -11  -3 876.479 23.4402  11
  -1  11   3 827.021 19.2987   9
   1  11  -3 909.908 21.7390   9
  -1  11   3 870.518 23.2747   6
   1 -11   3 95.0791 7.90437   4
  -1 -11  -3 80.6640 7.78607   5
   1 -11   3 84.1711 6.03595  11
   1 -11   3 80.7533 6.27947  14
  -1 -11  -3 84.6090 7.03416  11
  -1  11  -3 81.0132 5.61556   9
   1  11   3 87.1377 6.83609   6
   1  11   3 83.1020 5.19890   9
   3 -11   3 473.175 15.1528  11
   3 -11   3 459.477 15.0391  14
  -3 -11  -3 480.450 17.5018   5
   3 -11   3 478.310 16.8012   4
  -3 -11  -3 509.971 17.3421  11
  -3  11  -3 507.161 16.9094   8
   3  11   3 474.745 16.1948   6
   5 -11   3 9.58135 3.24945   4
  -5 -11  -3 11.1694 4.15060   5
   5 -11   3 13.8231 3.46412  11
   5  11   3 10.3264 3.34073   6
  -5  11  -3 18.8725 4.35579   8
  -5  11  -3 10.5318 3.74865   6
   6 -12  -3 19.0790 4.56077  11
  -6 -12   3 15.8918 3.45103  14
  -6  12   3 13.7363 4.14431   6
  -6  12   3 11.9748 3.58171  15
   6  12  -3 12.0825 3.06531   9
   4 -12  -3 334.477 13.7174  11
   4 -12  -3 280.550 12.3742   5
  -4 -12   3 339.390 14.2346   4
   4 -12  -3 325.381 13.5597   4
  -4  12   3 319.191 13.4554   6
   4  12  -3 308.930 11.8586   9
   2 -12  -3 8.50917 3.44908   4
   2 -12  -3 2.96086 3.06351   5
   2 -12  -3 2.39308 3.38382  11
  -2 -12   3 2.50686 3.28906   4
   2  12  -3 4.83989 2.54932   9
  -2  12   3 7.70647 3.25939   6
   0 -12   3 127.631 9.34046   4
   0 -12  -3 137.382 9.08442   5
   0 -12  -3 140.918 9.09711  11
   0 -12   3 147.108 8.55152  14
   0  12   3 136.957 8.68140   6
   0  12  -3 132.557 7.15141   9
   0  12   3 135.484 6.59827   9
   2 -12   3 160.876 8.17625  11
   2 -12   3 165.269 8.73377  14
   2 -12   3 171.067 9.97320   4
  -2 -12  -3 164.435 10.1089   5
  -2 -12  -3 161.426 9.75506  11
   2  12   3 167.178 9.46745   6
  -2  12  -3 154.036 7.89864   9
  -3 -13   3 176.184 10.2338   4
   3 -13  -3 177.715 10.6924   4
   3 -13  -3 176.716 10.5167  11
   3  13  -3 187.840 9.17188   9
  -3  13   3 187.695 10.7178   6
   1 -13  -3 430.734 16.4933   4
  -1 -13   3 389.105 16.1270   4
   1 -13  -3 420.937 16.1628  11
  -1 -13   3 377.268 14.8126  14
   1  13  -3 377.703 13.3522   9
  -1  13   3 396.052 15.3416   6
   1 -13   3 334.793 13.7591  14
  -1 -13  -3 330.558 14.2963  11
   1 -13   3 347.944 15.4317   4
   1 -13   3 334.824 12.6539  11
   1  13   3 340.796 13.9771   6
 -12   0   4 1643.14 38.6896  15
 -12   0   4 1748.45 43.1882   8
 -10   0   4 109.440 8.12546  15
 -10   0   4 125.415 9.53379   8
  10   0  -4 110.743 6.84935   7
  10   0  -4 110.255 6.52139   1
   8   0  -4 3403.82 60.9233   7
  -8   0   4 3338.83 62.4911  15
   8   0  -4 3269.50 60.5633   1
  -8   0   4 3252.19 63.8361   8
  -8   0   4 3206.63 58.1951   2
   6   0  -4 368.815 9.87109   5
  -6   0   4 367.000 9.60696   2
   6   0  -4 381.325 14.4427  13
  -6   0   4 388.564 11.3541  15
   6   0  -4 359.702 8.20701  11
   6   0  -4 374.056 10.4351   1
   6   0  -4 380.315 9.71812   7
   4   0  -4 1834.97 31.4227  11
   4   0  -4 1851.75 34.2594   1
   4   0  -4 1868.95 31.6036   9
  -4   0   4 1891.05 34.8564  15
  -4   0   4 1918.48 33.8295   2
   4   0  -4 1843.77 33.3871   5
  -4   0   4 1864.64 32.7759  14
   4   0  -4 1873.79 34.7773  12
  -2   0   4 1347.91 24.5728   2
   2   0  -4 1337.06 24.2263   5
   2   0  -4 1315.02 25.3564   3
   2   0  -4 1370.22 24.7983  16
   2   0  -4 1354.79 25.7684  12
  -2   0   4 1335.46 23.7181   4
  -2   0   4 1352.30 24.5685  14
  -2   0   4 1345.63 23.2980   6
   0   0   4 787.117 15.3457  10
   0   0  -4 781.476 16.9816  12
   0   0   4 788.814 14.9967   2
   0   0  -4 800.266 17.2475   3
   0   0  -4 807.751 17.5266  16
   0   0   4 832.598 15.4142   6
   0   0   4 816.334 16.0960   4
   0   0   4 790.316 14.5422   7
   0   0  -4 799.496 15.6301   8
   0   0   4 821.265 16.0214  14
   2   0   4 6.28705 1.37436  14
   2   0   4 8.23943 1.75724   4
  -2   0  -4 5.26572 2.00325  13
  -2   0  -4 6.78079 2.18419   3
  -2   0  -4 8.89929 1.92988   8
  -2   0  -4 3.61770 1.49697  16
   2   0   4 6.41672 1.32107  10
  -2   0  -4 2.68218 1.48779  12
   2   0   4 7.03772 1.27673   7
   4   0   4 1748.10 34.3393   7
  -4   0  -4 1758.21 36.7688  12
   4   0   4 1784.19 33.4620  10
  -4   0  -4 1741.60 35.0841   8
  -4   0  -4 1775.15 37.5924   3
  -4   0  -4 1768.64 38.0917  16
   4   0   4 1748.27 34.7144   4
   6   0   4 36.5527 3.79902  10
  -6   0  -4 39.7765 5.52374  12
   6   0   4 36.7685 4.35368   7
  -6   0  -4 42.7443 6.17439   3
  -6   0  -4 38.0918 5.48987  16
   6   0   4 39.1125 4.23839   4
  -6   0  -4 37.5236 5.02497   8
  -8   0  -4 973.904 28.2019  12
  -8   0  -4 961.751 26.0242   8
   8   0   4 945.540 25.4262   7
  -8   0  -4 981.306 29.4844   3
 -11  -1   4 157.557 10.9017   8
  11  -1  -4 137.730 8.69734   7
 -11  -1   4 139.366 9.27272  15
  11   1  -4 150.309 8.22139   1
 -11   1   4 146.270 9.33006  15
  11   1  -4 153.517 9.08989   7
 -11   1   4 158.991 11.0689   8
  -9  -1   4 53.1914 6.04731  15
  -9  -1   4 49.9691 6.14122   8
   9  -1  -4 63.2735 4.68205   7
   9  -1  -4 49.2711 4.09104   1
  -9   1   4 49.0107 6.05108   8
  -9   1   4 49.9134 5.76638  15
   9   1  -4 59.8665 4.65166   7
   9   1  -4 52.9034 4.76133   1
   7  -1  -4 1014.83 20.1693  11
   7  -1  -4 1031.70 21.9124   1
   7  -1  -4 1028.17 22.2181   5
  -7  -1   4 1023.33 21.0644   2
  -7  -1   4 1049.60 23.7397  15
  -7   1   4 1011.21 23.4174  15
  -7   1   4 1022.51 24.2251   8
  -7   1   4 1023.10 20.8103   2
   7   1  -4 1022.34 21.8704   7
   7   1  -4 1024.48 22.8222   1
   5  -1  -4 13.9076 1.25872  11
  -5  -1   4 13.8358 1.99200   2
   5  -1  -4 14.3493 2.07631   5
   5  -1  -4 12.9265 1.90772   1
  -5  -1   4 13.2460 2.30781  15
  -5  -1   4 12.8915 1.48278  14
  -5   1   4 12.2386 1.12443  14
  -5   1   4 10.2607 2.27335  15
   5   1  -4 13.5508 2.77421  13
  -5   1   4 12.1594 1.89842   2
   5   1  -4 10.4351 1.52537   5
   5   1  -4 11.0446 1.91836   1
   5   1  -4 12.4199 1.48982   7
   5   1  -4 12.2371 1.00564   9
  -3  -1   4 711.222 14.0873  14
  -3  -1   4 697.903 12.8323   4
   3  -1  -4 700.691 14.4362   5
   3  -1  -4 706.471 12.9837  11
   3  -1  -4 726.244 15.4266  12
   3  -1  -4 709.162 13.4073  16
  -3  -1   4 708.351 14.4500   2
   3   1  -4 690.901 12.6031   7
  -3   1   4 700.470 13.8455  14
   3   1  -4 675.644 13.2950   5
   3   1  -4 694.088 14.8676  12
  -3   1   4 696.163 14.6596  15
  -3   1   4 702.595 14.2767   2
  -3   1   4 715.655 13.5152   6
   3   1  -4 718.327 13.6467  16
   1  -1  -4 426.998 10.5704  12
   1  -1  -4 415.132 10.1633  16
   1  -1  -4 413.973 9.93978   3
  -1  -1   4 416.373 8.57743  10
  -1  -1   4 397.394 9.02902   2
   1  -1  -4 422.155 9.64936   5
  -1  -1   4 415.063 9.17133   4
  -1  -1   4 422.239 9.47601  14
  -1   1   4 410.500 9.37377  14
  -1   1   4 420.948 9.01509   2
   1   1  -4 430.440 10.4520  16
   1   1  -4 415.873 8.42797   5
  -1   1   4 422.619 8.94399   6
  -1   1   4 411.981 8.54672  15
  -1   1   4 428.974 9.20306   4
   1   1  -4 415.551 10.2442   3
   1   1  -4 429.851 10.0501  12
   1  -1   4 171.370 5.00509  10
   1  -1   4 168.462 5.32991  14
  -1  -1  -4 170.977 6.65682  12
  -1  -1  -4 180.462 6.63899   3
   1  -1   4 171.527 5.73867   4
   1  -1   4 165.393 4.37665   2
   1  -1   4 177.805 4.68595   7
  -1  -1  -4 183.665 6.93988  16
  -1  -1  -4 186.556 5.20073   8
  -1   1  -4 167.479 5.68101   8
   1   1   4 174.675 5.20012  10
   1   1   4 179.795 5.49442   6
   1   1   4 165.636 4.26647   2
  -1   1  -4 172.331 6.91827  16
  -1   1  -4 173.765 6.67111   3
  -1   1  -4 174.998 7.05020  13
   1   1   4 179.702 5.73923   4
  -1   1  -4 174.529 6.14729  12
   1   1   4 172.634 5.01938   7
   1   1   4 174.382 5.40048  14
   3  -1   4 774.159 17.4025   4
  -3  -1  -4 758.737 18.9689  12
   3  -1   4 769.320 16.2095  10
  -3  -1  -4 743.374 22.3856  13
   3  -1   4 752.952 16.3388   7
   3  -1   4 756.286 15.7810  14
  -3  -1  -4 776.883 16.9760   8
  -3  -1  -4 788.895 19.3510   3
  -3  -1  -4 786.488 19.7381  16
   3   1   4 736.917 15.8982  14
  -3   1  -4 761.913 19.2432   3
   3   1   4 767.495 16.9181   7
  -3   1  -4 728.179 21.3149  13
  -3   1  -4 751.337 17.6967   8
   3   1   4 738.135 17.1916   4
  -3   1  -4 748.980 18.2607  12
  -3   1  -4 760.642 19.7864  16
   3   1   4 771.784 16.2812  10
   5  -1   4 3.79907 1.92576   4
  -5  -1  -4 6.41309 3.03893   3
  -5  -1  -4 3.59449 2.26583  12
  -5  -1  -4 3.01525 2.14118   8
   5  -1   4 2.11340 1.52832   7
   5  -1   4 4.61039 1.63544  10
  -5  -1  -4 3.03868 1.98869  16
  -5   1  -4 6.46896 2.55175   8
  -5   1  -4 5.02705 2.35622  12
   5   1   4 2.01778 1.44353   7
   5   1   4 2.58312 1.48636  10
  -5   1  -4 7.79440 3.22949   3
  -5   1  -4 2.12317 2.31573  16
  -7  -1  -4 79.1517 6.99669  16
  -7  -1  -4 90.0076 8.45573   3
   7  -1   4 78.9837 5.24446  10
   7  -1   4 81.9125 6.04098   7
  -7  -1  -4 88.7276 7.90351  12
   7  -1   4 74.0334 5.82373   4
  -7  -1  -4 84.7775 6.69904   8
  -7   1  -4 93.8222 8.42780   3
   7   1   4 85.8313 6.21161   7
  -7   1  -4 70.0493 7.41622  12
  -7   1  -4 75.6879 7.55196  16
  -7   1  -4 92.3534 7.36519   8
   7   1   4 81.5211 5.31785  10
   9  -1   4 120.115 8.15842   7
  -9  -1  -4 137.124 11.6392   3
  -9  -1  -4 122.478 10.6984  12
  -9   1  -4 122.773 9.27372   8
   9   1   4 127.606 8.52738   7
  -9   1  -4 123.305 14.3004   3
  -9   1  -4 125.019 9.78240  12
 -12  -2   4 2.53818 3.28163   8
  12  -2  -4 -0.9266 2.28507   7
  12   2  -4 1.80023 1.77096   7
 -12   2   4 4.58481 4.84759   8
  12   2  -4 0.30076 2.66680   1
 -12   2   4 3.04908 3.75447   3
 -12   2   4 0.82941 3.20743  15
  10  -2  -4 9.98169 2.72737   7
 -10  -2   4 14.8346 4.69496   8
 -10  -2   4 4.04867 3.18006  15
 -10   2   4 9.50408 3.07608  15
  10   2  -4 2.67525 2.21987   7
 -10   2   4 3.53485 4.02360   8
  10   2  -4 5.05074 2.60398   1
   8  -2  -4 9.80444 2.21452   5
  -8  -2   4 7.59961 2.98530  15
   8  -2  -4 7.89749 1.64313  11
  -8  -2   4 8.39540 2.11073   2
   8  -2  -4 5.41382 1.86888   1
  -8   2   4 5.93642 1.70489   2
  -8   2   4 5.63071 2.88629   8
   8   2  -4 5.27474 1.99621   7
  -8   2   4 10.3973 2.67262  15
   8   2  -4 7.60047 2.27201   1
   6  -2  -4 1066.20 20.9170  11
   6  -2  -4 1083.34 21.8758   1
  -6  -2   4 1093.87 23.9562  15
   6  -2  -4 1089.95 22.7931   5
  -6  -2   4 1043.35 20.2327  14
  -6  -2   4 1091.48 21.9644   2
   6   2  -4 1094.88 23.5776   1
   6   2  -4 1054.25 26.9958  13
  -6   2   4 1130.63 24.2251   8
  -6   2   4 1158.88 24.0393  15
   6   2  -4 1088.27 20.1742   9
  -6   2   4 1078.10 21.6462   2
   6   2  -4 1064.71 21.8208   7
   4  -2  -4 550.653 11.4891  11
   4  -2  -4 586.526 13.0682   5
   4  -2  -4 573.372 13.3815  12
  -4  -2   4 556.693 11.9262  14
  -4  -2   4 575.146 12.7496   2
  -4  -2   4 552.051 10.6761   4
   4  -2  -4 549.616 10.9940  16
   4   2  -4 568.347 13.2965   1
   4   2  -4 548.375 11.2355   7
  -4   2   4 561.384 12.3328   2
   4   2  -4 564.485 11.3193   9
  -4   2   4 576.041 13.2762  15
   4   2  -4 559.334 14.3138  13
  -4   2   4 562.357 11.5199  14
   2  -2  -4 8166.54 151.542  16
   2  -2  -4 7949.22 144.901  12
   2  -2  -4 7885.29 142.473   5
   2  -2  -4 7993.29 143.926   3
  -2  -2   4 8182.18 136.939  10
  -2  -2   4 8015.77 141.094  14
  -2  -2   4 7907.74 140.807   4
  -2   2   4 8091.46 144.173   2
  -2   2   4 8105.48 135.936  15
   2   2  -4 8106.74 153.300  16
  -2   2   4 7987.02 146.042  14
   2   2  -4 7933.75 146.853   3
   2   2  -4 8143.66 145.317  12
  -2   2   4 8162.39 142.233   6
   0  -2  -4 162.133 6.31491  12
   0  -2  -4 172.875 6.46787  16
   0  -2   4 168.990 5.32738  14
   0  -2   4 165.788 4.40232  11
   0  -2   4 159.748 3.72915   7
   0  -2   4 165.765 5.42373   4
   0  -2  -4 163.359 5.67770   3
   0  -2   4 168.729 4.52130  10
   0  -2  -4 164.556 3.96109   8
   0   2   4 162.417 5.16861  14
   0   2  -4 168.649 6.16317   3
   0   2   4 169.911 4.82300  10
   0   2   4 168.619 4.75978   7
   0   2   4 173.391 5.28919   6
   0   2  -4 165.187 5.39450  12
   0   2  -4 164.106 5.29810  13
   0   2  -4 173.643 6.67634  16
   0   2  -4 164.851 5.53558   8
   0   2   4 171.481 4.66372   2
   2  -2   4 3086.60 53.8127   7
  -2  -2  -4 3159.70 57.5778  12
   2  -2   4 3158.46 55.6678   4
  -2  -2  -4 3143.90 57.1410   3
   2  -2   4 2891.50 52.4527   2
  -2  -2  -4 3153.03 58.2067  16
  -2  -2  -4 3060.22 61.8003  13
   2  -2   4 3124.58 54.3385  14
   2  -2   4 3162.96 54.4686  11
  -2  -2  -4 3063.95 53.9433   8
   2  -2   4 3150.40 54.1287  10
  -2   2  -4 3163.23 56.0473   8
   2   2   4 3184.43 54.3786  10
  -2   2  -4 3117.42 58.3248  16
   2   2   4 2988.11 52.0637   2
   2   2   4 3124.24 54.7498  14
   2   2   4 3147.64 54.9751   7
  -2   2  -4 3067.06 55.6983  12
  -2   2  -4 3155.08 57.4623   3
   2   2   4 3160.20 55.3041   6
  -2   2  -4 3082.64 58.9376  13
   4  -2   4 134.693 5.46837  10
   4  -2   4 139.172 6.24864   4
  -4  -2  -4 132.931 5.96758   8
  -4  -2  -4 147.355 7.98169   3
   4  -2   4 139.723 5.78420   7
   4  -2   4 139.610 5.94736  11
   4  -2   4 139.363 5.46805  14
  -4  -2  -4 135.612 7.60067  12
  -4  -2  -4 140.298 7.86943  16
   4   2   4 133.214 5.48515  10
  -4   2  -4 138.166 7.02182   8
  -4   2  -4 121.518 7.58196  16
  -4   2  -4 151.667 8.02563   3
  -4   2  -4 146.500 7.00274  12
   4   2   4 147.762 6.34478   7
   6  -2   4 298.748 10.6322   7
  -6  -2  -4 290.193 12.9921  16
  -6  -2  -4 280.256 10.6900   8
  -6  -2  -4 305.733 13.5162   3
   6  -2   4 297.349 10.7891   4
  -6  -2  -4 273.241 12.7002  12
   6  -2   4 274.694 9.47390  10
   6   2   4 300.320 11.0674   7
  -6   2  -4 300.150 13.3303   3
  -6   2  -4 275.680 12.9662  16
  -6   2  -4 292.693 12.0541   8
  -6   2  -4 293.392 12.1006  12
   6   2   4 275.799 9.32724  10
  -8  -2  -4 110.248 9.87795   3
  -8  -2  -4 120.913 9.85710  12
   8  -2   4 113.472 7.25344   7
  -8   2  -4 114.681 8.91959   8
  -8   2  -4 119.879 8.84539  12
  -8   2  -4 114.413 9.81304   3
   8   2   4 119.317 7.95700   7
   8   2   4 114.315 6.50267  10
  11  -3  -4 39.4664 5.24610   7
 -11  -3   4 34.6583 7.03939   8
 -11  -3   4 28.0432 4.83918  15
 -11   3   4 37.7698 6.65725   8
 -11   3   4 41.7500 5.85165  15
  11   3  -4 40.1629 5.33667   7
  11   3  -4 32.0211 5.00794   1
 -11   3   4 28.1807 5.14905   3
   9  -3  -4 140.122 6.34938  11
  -9  -3   4 148.880 9.67739   8
  -9  -3   4 147.768 8.53218  15
   9   3  -4 142.896 7.97679   1
  -9   3   4 143.923 8.53961  15
   9   3  -4 151.101 7.38046   7
  -9   3   4 137.242 8.91091   8
   7  -3  -4 123.955 6.14508   5
  -7  -3   4 122.626 6.74370  15
   7  -3  -4 113.207 4.91210  11
  -7  -3   4 114.304 5.39826   2
  -7   3   4 113.613 5.13586   2
  -7   3   4 110.918 6.63259   8
   7   3  -4 115.425 4.19052   9
  -7   3   4 121.818 6.63308  15
   7   3  -4 118.617 5.45688   7
   7   3  -4 117.914 6.11725   1
   5  -3  -4 152.257 6.18231  12
   5  -3  -4 169.153 5.46173  11
   5  -3  -4 164.804 5.21508   1
  -5  -3   4 167.358 5.43548  14
  -5  -3   4 177.338 6.22727   2
   5  -3  -4 175.337 6.61870   5
   5   3  -4 158.819 6.50439   1
   5   3  -4 157.555 7.31473  13
  -5   3   4 176.763 5.88619   2
  -5   3   4 169.456 6.87447  15
  -5   3   4 166.182 6.36855   8
   5   3  -4 160.436 5.19881   7
   5   3  -4 171.702 5.12260   9
  -3  -3   4 481.511 11.0285  14
   3  -3  -4 476.179 11.8231  12
   3  -3  -4 481.684 11.7757   5
  -3  -3   4 456.298 10.2292   4
   3  -3  -4 473.975 10.5661  11
   3   3  -4 475.912 9.28295   7
  -3   3   4 450.926 10.0957   8
   3   3  -4 490.679 11.6955   1
  -3   3   4 487.575 10.9704   6
  -3   3   4 477.092 10.5633  14
   3   3  -4 472.718 10.2726   9
  -3   3   4 488.718 11.2684  15
   3   3  -4 481.539 10.5685  13
  -3   3   4 482.980 10.9364   2
  -1  -3   4 667.317 14.3968   4
   1  -3  -4 690.254 15.7579  12
   1  -3  -4 679.757 15.2239   5
  -1  -3   4 676.068 12.6649  10
   1  -3  -4 673.566 13.9958   3
   1  -3  -4 682.224 15.7476  16
  -1  -3   4 679.640 14.5546  14
  -1  -3   4 673.868 12.6841  11
  -1   3   4 682.376 13.9386   2
  -1   3   4 679.832 14.4380   6
  -1   3   4 678.446 14.3968  14
  -1   3   4 688.869 13.0449  15
   1   3  -4 688.059 15.2791   3
   1   3  -4 694.231 13.7996  12
   1   3  -4 685.876 16.0791  16
   1   3  -4 679.815 14.8469   8
   1  -3   4 8.66455 1.90965   4
   1  -3   4 8.57606 1.48335  14
  -1  -3  -4 4.54923 1.89996  12
  -1  -3  -4 8.33744 1.89677  16
  -1  -3  -4 7.14990 1.97494   3
   1  -3   4 6.23877 1.20260  11
   1  -3   4 7.77354 1.18574  10
  -1   3  -4 2.49777 1.16192  12
  -1   3  -4 3.39680 1.43420   8
   1   3   4 11.7164 1.36154   2
   1   3   4 6.72108 1.32528   7
   1   3   4 2.22087 0.95260   6
  -1   3  -4 6.38522 1.81009  16
   1   3   4 2.25434 1.02325  10
  -1   3  -4 3.16595 1.79834   3
   1   3   4 4.19498 1.23312  14
   3  -3   4 714.734 15.8543  11
   3  -3   4 687.889 15.2587   7
   3  -3   4 719.404 15.2678  10
   3  -3   4 682.922 16.4646   4
   3  -3   4 663.695 14.8613  14
  -3  -3  -4 679.963 15.0012   8
  -3  -3  -4 711.575 19.0503  16
  -3  -3  -4 701.397 18.6931  12
  -3  -3  -4 691.587 18.0441   3
   3   3   4 712.825 15.3728  10
   3   3   4 692.529 16.3965   6
  -3   3  -4 697.627 19.2886  16
  -3   3  -4 710.464 18.2978   3
   3   3   4 690.995 16.2063   7
  -3   3  -4 683.450 16.2639  12
  -3   3  -4 699.572 17.3711   8
   5  -3   4 1.44874 1.34378   7
  -5  -3  -4 0.96063 2.41728  16
   5  -3   4 1.15434 1.74308   4
  -5  -3  -4 3.25737 2.90902   3
   5  -3   4 1.06468 1.49649  11
  -5  -3  -4 -0.2054 2.46663  12
   5  -3   4 1.88935 1.51366  10
   5   3   4 -0.6040 1.26773  10
   5   3   4 1.76739 1.52046   7
  -5   3  -4 5.33254 2.56533  12
  -5   3  -4 3.78698 2.74206   8
  -5   3  -4 2.07837 2.79559   3
  -5   3  -4 -1.4733 2.08847  16
  -7  -3  -4 45.7562 7.12159   3
   7  -3   4 38.6945 4.61919   7
   7  -3   4 33.9607 4.23728   4
  -7  -3  -4 36.7727 6.14919  12
  -7  -3  -4 33.8348 6.66530  16
   7   3   4 37.3162 4.70159   7
   7   3   4 37.9385 4.20600  10
  -7   3  -4 32.5266 5.75413  16
  -7   3  -4 48.5948 7.03654   3
  -7   3  -4 28.6243 5.29528   8
  10  -4  -4 1012.62 23.7009  11
 -10  -4   4 1082.08 29.9038   8
 -10  -4   4 1050.41 27.0214  15
  10  -4  -4 1058.26 25.9997   7
 -10   4   4 1002.65 27.8793   8
 -10   4   4 1032.87 26.8399  15
  10   4  -4 979.526 25.2038   7
  10   4  -4 1013.03 26.5711   1
  -8  -4   4 2.66152 2.49490  15
  -8  -4   4 1.43526 1.77945   2
   8  -4  -4 1.38832 1.52240  11
   8  -4  -4 3.19304 1.91841   5
   8   4  -4 0.28745 0.90763   9
   8   4  -4 3.74699 2.12090   1
   8   4  -4 0.02312 1.29320   7
  -8   4   4 1.65210 1.75995  15
  -8   4   4 0.43966 2.45848   8
  -8   4   4 1.41948 1.28028   2
   6  -4  -4 1730.63 32.3993  11
  -6  -4   4 1742.39 33.1220   2
   6  -4  -4 1680.92 33.7583   5
  -6  -4   4 1684.64 31.7818  14
   6   4  -4 1673.12 34.6060   1
  -6   4   4 1632.90 33.7991   8
  -6   4   4 1745.89 32.5522   2
  -6   4   4 1704.15 34.4790  15
   6   4  -4 1664.94 32.4271   7
   6   4  -4 1715.66 31.6047   9
   4  -4  -4 594.019 13.2367  11
  -4  -4   4 581.659 13.2841  14
  -4  -4   4 570.204 12.4918   4
   4  -4  -4 564.735 13.8364  12
   4  -4  -4 584.770 14.2877   5
   4   4  -4 592.266 14.3726   1
  -4   4   4 582.479 13.5867   6
   4   4  -4 579.416 12.6886   9
  -4   4   4 591.471 14.0693  15
  -4   4   4 554.099 12.7895   8
  -4   4   4 595.151 13.2008   2
   4   4  -4 568.534 12.0504   7
  -2  -4   4 1727.61 29.6299  10
   2  -4  -4 1696.10 31.0001   3
   2  -4  -4 1770.62 32.7538  11
  -2  -4   4 1746.43 32.5436   4
  -2  -4   4 1832.25 33.0854  14
   2  -4  -4 1796.20 33.9120   5
  -2  -4   4 1696.62 30.3542  11
   2  -4  -4 1761.05 33.6792  12
  -2   4   4 1803.31 33.0212   6
   2   4  -4 1759.48 32.9656   1
  -2   4   4 1760.38 31.9871  15
   2   4  -4 1754.12 33.3510   3
  -2   4   4 1780.86 32.3089   2
   2   4  -4 1757.53 31.9574   9
   0  -4  -4 933.779 20.2001   5
   0  -4   4 906.500 16.8427  10
   0  -4   4 900.993 18.9516  14
   0  -4  -4 934.932 20.5649  12
   0  -4  -4 909.051 21.0681  16
   0  -4   4 915.059 19.2871   4
   0  -4  -4 873.982 18.4061   3
   0  -4   4 904.796 17.4933  11
   0   4  -4 908.216 17.3423  12
   0   4   4 931.962 17.9819  10
   0   4   4 931.986 18.6636   7
   0   4   4 918.105 19.2753   6
   0   4  -4 907.258 19.5989   8
   0   4   4 889.674 17.8653   2
   0   4  -4 937.659 21.6867  16
   0   4  -4 920.266 19.7272   3
   2  -4   4 2410.30 43.0423  11
   2  -4   4 2387.35 43.2432  14
   2  -4   4 2396.08 44.5823   4
  -2  -4  -4 2353.09 44.9886   3
  -2  -4  -4 2387.81 47.4201  16
  -2  -4  -4 2417.33 46.6959  12
   2  -4   4 2346.25 42.1060  10
  -2   4  -4 2422.67 48.0749  16
  -2   4  -4 2319.06 42.7775  12
  -2   4  -4 2375.33 45.6148   3
   2   4   4 2379.73 44.4089   6
  -2   4  -4 2400.07 45.3428   8
   2   4   4 2368.13 43.9495   7
   2   4   4 2377.51 42.7000  10
  -4  -4  -4 60.4552 5.53097   3
   4  -4   4 60.7997 4.67993   4
  -4  -4  -4 53.3445 5.03934  16
  -4  -4  -4 56.4455 5.59120  12
   4  -4   4 61.9473 4.16766  11
   4  -4   4 58.5852 3.65980  10
   4  -4   4 56.5594 3.82926   7
  -4   4  -4 57.1791 5.72188  16
   4   4   4 49.5557 3.28175  10
   4   4   4 56.8839 4.37392   7
  -4   4  -4 56.0535 5.49068   3
   4   4   4 54.9578 4.45075   6
  -4   4  -4 55.3209 5.00622   8
  -6  -4  -4 1530.76 37.4508  12
   6  -4   4 1538.65 32.6513   7
   6  -4   4 1535.39 32.8029  11
  -6  -4  -4 1520.81 36.6772   3
  -6  -4  -4 1474.06 36.8372  16
  -6   4  -4 1492.07 37.5096  16
   6   4   4 1522.59 30.9449  10
  -6   4  -4 1543.36 35.3708   8
  -6   4  -4 1493.91 36.1328   3
   6   4   4 1548.50 33.9574   7
  -8  -4  -4 -2.1734 3.63206  12
  -8  -4  -4 -2.4050 3.54151   3
   8  -4   4 0.26619 2.31717   7
  -8   4  -4 -4.3408 2.82072   8
   8   4   4 -1.3286 1.79274  10
   8   4   4 0.65706 2.16452   7
  -8   4  -4 -2.3004 3.24851   3
  11  -5  -4 17.3008 4.22181   7
 -11  -5   4 8.77529 4.65723   8
  11   5  -4 12.8126 3.13101   7
 -11   5   4 11.4164 3.78110  15
 -11   5   4 11.1538 4.57732   8
  11   5  -4 10.5164 3.82464   1
   9  -5  -4 176.125 7.71807  11
  -9  -5   4 182.211 9.78794  15
   9  -5  -4 185.728 8.97512   5
   9   5  -4 194.562 9.51277   1
   9   5  -4 186.951 8.60257   7
  -9   5   4 183.134 9.31451  15
  -9   5   4 183.004 9.96603   8
   7  -5  -4 8.15145 2.17277  11
   7  -5  -4 7.80489 2.16417   5
  -7  -5   4 9.56285 2.64488   2
  -7   5   4 13.1551 3.05678   8
  -7   5   4 10.1898 2.97623  15
   7   5  -4 9.44545 2.73114   1
  -7   5   4 10.3964 2.13430   2
   7   5  -4 11.2594 1.85228   9
   7   5  -4 8.57412 2.00612   7
   5  -5  -4 1029.06 21.9608  12
  -5  -5   4 1006.99 20.6614   4
   5  -5  -4 1074.19 23.0535   5
   5  -5  -4  999.99 20.4382   4
  -5  -5   4 1032.88 21.4476  14
   5  -5  -4 1016.20 21.5514  11
   5   5  -4 1067.68 23.3907   1
  -5   5   4 1017.40 21.3296   2
  -5   5   4 1026.03 22.1523   6
  -5   5   4 995.564 21.4502   8
   5   5  -4 1019.73 20.9016   9
  -5   5   4 1041.74 22.6879  15
   5   5  -4 985.438 20.4852   7
   3  -5  -4 478.791 12.4452  12
  -3  -5   4 489.189 11.8816   4
   3  -5  -4 506.452 13.2907   5
  -3  -5   4 465.094 10.0514  11
   3  -5  -4 495.932 12.2093  11
  -3  -5   4 484.326 12.1613  14
  -3   5   4 488.195 12.0635  15
   3   5  -4 506.662 11.6221   9
  -3   5   4 509.518 12.5849   6
   3   5  -4 476.094 12.4440   1
  -3   5   4 486.150 11.8354   2
   1  -5  -4 875.742 19.5825   5
  -1  -5   4 845.145 18.3368   4
   1  -5  -4 846.082 20.1205  16
  -1  -5   4 834.263 18.2167  14
   1  -5  -4 788.478 15.9578   3
  -1  -5   4 826.893 16.3002  11
   1  -5  -4 849.685 19.0861  12
  -1   5   4 844.605 17.4151   2
  -1   5   4 852.731 18.4540   6
   1   5  -4 825.506 17.5646   1
  -1   5   4 820.737 16.3356  15
   1   5  -4 845.679 17.3662   9
   1   5  -4 854.380 18.4202   3
  -1  -5  -4 2153.03 43.4592  16
   1  -5   4 2129.62 39.7816  14
  -1  -5  -4 2156.56 42.0907  12
  -1  -5  -4 2124.03 41.8246   5
   1  -5   4 2104.27 38.6258  11
  -1  -5  -4 2089.51 39.5151   3
   1  -5   4 2160.13 40.7986   4
   1  -5   4 2114.18 37.4632  10
  -1   5  -4 2164.57 40.9223   3
   1   5   4 2158.37 40.6136   6
   1   5   4 2125.30 39.8091   7
   1   5   4 2126.76 38.4843  10
  -1   5  -4 2167.69 41.2161   8
   3  -5   4 353.823 10.0610  14
   3  -5   4 363.350 9.40079  10
  -3  -5  -4 362.827 11.9579   3
  -3  -5  -4 362.604 13.5652  16
  -3  -5  -4 366.191 13.0295  12
   3  -5   4 363.950 10.3890  11
   3  -5   4 369.873 11.3729   4
   3   5   4 366.426 9.78307  10
   3   5   4 358.552 11.1344   7
  -3   5  -4 362.100 13.8185  16
  -3   5  -4 376.388 12.2991   8
   3   5   4 366.583 11.4196   6
  -3   5  -4 377.287 12.3128   3
   5  -5   4 936.813 22.8402   4
  -5  -5  -4 919.651 25.9187  16
  -5  -5  -4 927.054 24.7263   3
  -5  -5  -4 936.043 25.7557  12
   5  -5   4 936.197 22.0162  11
   5  -5   4 922.427 21.4998   7
   5   5   4 945.233 22.7724   6
   5   5   4 894.580 20.1793  10
  -5   5  -4 888.683 26.1470  16
  -5   5  -4 921.078 24.3526   3
   5   5   4 936.212 23.1305   7
  -5   5  -4 935.063 24.3633   8
  -7  -5  -4 274.422 14.0494  12
   7  -5   4 259.228 10.9579   4
   7  -5   4 268.785 10.8222   7
  -7  -5  -4 266.961 13.4887   3
   7   5   4 265.277 11.7513   7
  -7   5  -4 248.768 12.7326   3
  -7   5  -4 268.548 12.7908   8
   7   5   4 260.868 9.33899  10
  10  -6  -4 168.750 8.10074  11
 -10  -6   4 168.877 11.1667   8
  10   6  -4 160.817 9.65589   1
 -10   6   4 150.332 9.31229  15
  10   6  -4 152.855 8.47011   7
 -10   6   4 143.243 9.72197   8
   8  -6  -4 660.708 16.9659  11
  -8  -6   4 646.922 16.8004   2
  -8  -6   4 660.764 19.3064  15
   8  -6  -4 653.825 18.2415   5
  -8   6   4 656.054 19.0947  15
   8   6  -4 692.958 19.6696   1
  -8   6   4 637.638 16.0786   2
  -8   6   4 625.137 18.4050   8
   8   6  -4 616.185 15.5750   9
   8   6  -4 666.564 17.4820   7
   6  -6  -4 48.7230 4.09635  11
  -6  -6   4 57.5327 4.02276  14
   6  -6  -4 51.9114 4.59087   5
  -6   6   4 56.0942 4.85848  15
   6   6  -4 57.0633 3.77622   7
  -6   6   4 43.9556 3.95370   2
   6   6  -4 48.6912 3.55623   9
  -6   6   4 50.8363 4.45082   8
   6   6  -4 50.0049 4.54493   1
  -4  -6   4 2843.43 52.2590  14
   4  -6  -4 2840.95 52.4685  11
  -4  -6   4 2872.26 52.1236   4
   4  -6  -4 2838.30 53.4318   5
  -4   6   4 2925.65 52.9139  15
   4   6  -4 2804.10 50.4371   7
  -4   6   4 2873.01 53.0613   6
   4   6  -4 2895.21 51.6791   9
  -4   6   4 2838.60 51.8723   2
   4   6  -4 2862.04 53.3087   1
   2  -6  -4 6.33915 1.89263  11
  -2  -6   4 6.24307 1.72937   4
   2  -6  -4 4.83634 2.32032   5
  -2  -6   4 5.48226 1.81330  14
   2  -6  -4 2.44670 1.88610  12
  -2  -6   4 4.94008 1.25047  11
  -2   6   4 8.68386 1.88644   6
  -2   6   4 5.62672 1.39457  15
   2   6  -4 8.53013 1.71024   9
  -2   6   4 6.86487 1.65882   2
   2   6  -4 5.30634 1.54139   1
   0  -6   4 3409.48 59.8284  11
   0  -6  -4 3454.77 65.2671  16
   0  -6  -4 3453.47 63.4502   5
   0  -6  -4 3385.56 62.7600  12
   0  -6   4 3451.05 62.3743   4
   0  -6   4 3346.71 61.4487  14
   0   6  -4 3463.21 62.4520   8
   0   6  -4 3401.42 61.5102   3
   0   6   4 3455.91 62.1817   6
   0   6  -4 3460.80 60.5754   9
   0   6   4 3406.60 59.5703  10
   2  -6   4 83.0378 4.51835  11
  -2  -6  -4 85.4968 6.08713  12
  -2  -6  -4 77.8225 4.80541   3
  -2  -6  -4 98.7654 6.58734  16
   2  -6   4 89.2531 5.76925   4
   2  -6   4 75.1944 4.60001  14
  -2  -6  -4 84.1172 5.88518   5
   2   6   4 86.8705 4.98313   7
   2   6   4 85.1337 4.02811  10
  -2   6  -4 85.3546 5.33919   3
   2   6   4 94.4762 5.54961   6
  -2   6  -4 85.6147 5.63807   8
  -4  -6  -4 1044.17 25.5429   3
  -4  -6  -4 1061.85 27.4517  12
   4  -6   4 1061.25 23.6083  11
  -4  -6  -4 1059.26 28.4821  16
  -4   6  -4 1091.52 26.3951   8
  -4   6  -4 1038.58 25.3298   3
   4   6   4 1058.30 22.1001  10
   4   6   4 1006.07 24.3161   6
   4   6   4 1078.75 24.9795   7
   6  -6   4 267.258 11.0239   4
  -6  -6  -4 286.855 14.0138  12
   6  -6   4 271.319 10.5912  11
  -6  -6  -4 264.062 12.9578   3
   6  -6   4 262.784 10.0561   7
  -6   6  -4 272.881 12.4459   3
  -6   6  -4 278.589 12.7139   8
   6   6   4 247.686 10.7596   7
   6   6   4 222.353 8.62953  10
   9  -7  -4 396.757 12.9819  11
   9  -7  -4 402.200 14.1575   5
  -9  -7   4 380.255 14.7851  15
  -9   7   4 373.301 14.2411   8
   9   7  -4 388.008 13.1448   7
   9   7  -4 398.501 15.0489   1
  -9   7   4 378.138 14.6238  15
   9   7  -4 348.271 11.0307   9
   7  -7  -4 86.8166 5.76096  11
  -7  -7   4 78.4318 5.49646   2
   7  -7  -4 82.0782 6.18340   5
   7   7  -4 80.8918 4.86942   9
  -7   7   4 83.4872 6.43083  15
  -7   7   4 77.8553 5.68405   8
  -7   7   4 78.8996 4.93938   2
   7   7  -4 86.4550 6.37173   1
   7   7  -4 78.8036 5.00732   7
  -7   7   4 78.3363 6.05541   6
   5  -7  -4 508.585 14.6772   5
  -5  -7   4 472.586 13.2222   4
   5  -7  -4 486.830 13.1545   4
  -5  -7   4 482.956 13.4177  14
   5  -7  -4 482.968 13.7768  11
   5   7  -4 486.620 12.9640   9
  -5   7   4 481.776 13.1031   2
  -5   7   4 501.144 14.3597  15
  -5   7   4 508.536 14.5118   6
   5   7  -4 497.779 14.5079   1
   5   7  -4 472.822 12.2209   7
   3  -7  -4 71.7026 4.91253  11
  -3  -7   4 74.4629 4.93525   4
   3  -7  -4 67.9541 5.33427   5
   3  -7  -4 67.4670 4.43572  12
  -3   7   4 63.5674 4.18801   2
  -3   7   4 67.5424 4.27229  15
   3   7  -4 64.2431 3.88640   9
  -3   7   4 81.5423 5.10252   6
   3   7  -4 65.6965 4.33238   1
   1  -7  -4 38.9291 4.60801   5
  -1  -7   4 29.0826 2.73616  11
  -1  -7   4 34.4347 3.80979  14
   1  -7  -4 29.0805 3.48772  11
  -1  -7   4 28.1147 3.66304   4
   1  -7  -4 32.6368 3.61468  12
  -1   7   4 29.5729 3.44509   6
   1   7  -4 33.2909 3.26258   9
   1   7  -4 31.0074 3.06271   1
  -1   7   4 29.1073 2.36985  15
  -1  -7  -4 149.761 7.95110  12
   1  -7   4 149.433 5.98230  11
   1  -7   4 146.886 7.40587   4
  -1  -7  -4 155.741 8.01022   5
   1  -7   4 146.593 6.68935  14
  -1  -7  -4 149.168 8.29535  16
   1   7   4 151.220 7.06558   6
  -1   7  -4 150.920 7.23965   8
  -1   7  -4 154.137 6.22366   9
  -1   7  -4 149.836 6.55374   3
   1   7   4 152.010 5.43308  10
   3  -7   4 13.7866 3.34814   4
  -3  -7  -4 11.7665 3.09163  16
   3  -7   4 13.3593 2.57372  14
   3  -7   4 9.89648 2.38325  11
  -3  -7  -4 10.7679 3.34820  12
  -3  -7  -4 8.40776 3.08625   5
   3   7   4 8.38359 2.47876   7
  -3   7  -4 8.75165 2.52051   8
  -3   7  -4 7.60526 2.47685   3
   3   7   4 14.9709 3.08520   6
   3   7   4 7.64437 1.73104  10
   5  -7   4 93.2918 6.17244  11
   5  -7   4 84.5877 6.63215   4
  -5  -7  -4 81.4080 8.90321  16
  -5  -7  -4 101.030 8.60135  12
   5   7   4 89.9011 6.57726   6
   5   7   4 97.5094 6.67961   7
  -5   7  -4 92.5433 7.46440   8
  -7  -7  -4 14.8983 5.27130  12
   7  -7   4 23.0430 4.32385   4
   7  -7   4 17.7362 3.69706  11
   7   7   4 16.5067 4.01156   7
  -7   7  -4 32.8329 6.00547   8
  10  -8  -4 138.954 7.99769  11
 -10  -8   4 132.185 9.94765   8
 -10   8   4 125.884 8.78115  15
 -10   8   4 158.792 9.98554   6
  10   8  -4 134.383 9.28204   1
   8  -8  -4 166.155 8.39271  11
   8  -8  -4 188.271 9.46088   5
   8   8  -4 165.150 9.47001   1
   8   8  -4 165.409 7.52462   9
  -8   8   4 165.060 9.45358  15
   8   8  -4 151.410 7.69914   7
  -8   8   4 161.202 9.24732   6
  -6  -8   4 47.0398 4.43662  14
   6  -8  -4 51.6743 5.24547  11
   6  -8  -4 53.7868 5.50708   5
   6   8  -4 45.5663 4.30292   9
  -6   8   4 60.6671 5.86697  15
   6   8  -4 45.6460 3.94228   7
   6   8  -4 50.3035 5.40938   1
  -6   8   4 50.3813 5.55857   6
  -4  -8   4 244.795 9.31239   4
   4  -8  -4 255.847 10.1541   5
   4  -8  -4 248.170 9.66391  11
   4   8  -4 237.425 8.60207   9
  -4   8   4 246.955 9.81156   6
   4   8  -4 240.618 9.25702   1
  -4   8   4 236.500 9.10590  15
   2  -8  -4 9.89731 2.64384   5
  -2  -8   4 8.80900 1.89023  11
   2  -8  -4 11.4211 2.67306  11
  -2  -8   4 7.18850 2.51311   4
  -2   8   4 7.72814 2.42537   6
   2   8  -4 7.19982 1.83396   1
   2   8  -4 11.5398 2.17311   9
  -2   8   4 5.63634 1.25277   9
  -2   8   4 8.23456 1.86303  15
   0  -8  -4 386.421 14.5982  16
   0  -8  -4 406.346 13.6071   5
   0  -8   4 412.106 13.0402   4
   0  -8   4 412.610 11.1940  11
   0  -8   4 415.185 12.5920  14
   0  -8  -4 403.115 12.6767  12
   0   8   4 411.335 12.9238   6
   0   8   4 412.518 10.3339  10
   0   8  -4 410.638 11.6472   9
   2  -8   4 -0.5117 2.39959   4
  -2  -8  -4 0.34295 2.33857   5
   2  -8   4 3.69059 1.97537  11
  -2  -8  -4 5.62883 2.78974  16
   2  -8   4 3.50506 1.69228  14
  -2  -8  -4 2.65071 2.96060  12
  -2   8  -4 2.90617 1.66991   9
   2   8   4 2.67812 2.07809   6
  -2   8  -4 2.17684 2.25687   8
   4  -8   4 498.802 14.5803  11
  -4  -8  -4 490.883 17.5598   5
  -4  -8  -4 499.700 17.6835  12
   4  -8   4 516.165 16.2498   4
  -4  -8  -4 483.142 18.7225  16
   4   8   4 469.175 15.3200   7
  -4   8  -4 478.426 13.5555   9
   4   8   4 524.934 16.0784   6
  -4   8  -4 502.208 16.8290   8
   6  -8   4 11.3945 3.07506  11
  -6  -8  -4 6.08310 4.58568  12
   6  -8   4 11.3246 2.92610   4
   6   8   4 14.9515 3.70139   7
  -6   8  -4 8.45056 3.54766   8
   9  -9  -4 9.95582 3.16276   5
   9  -9  -4 7.64241 3.09297  11
   9   9  -4 3.95887 3.19256   1
   9   9  -4 4.63143 2.25161   9
  -9   9   4 6.89753 3.53951  15
  -9   9   4 4.32841 3.35327   6
   7  -9  -4 91.6380 6.32805  11
   7  -9  -4 84.9103 6.34100   5
  -7   9   4 76.1950 6.04895  15
  -7   9   4 82.5418 6.58073   6
   7   9  -4 70.2846 6.35605   1
   7   9  -4 89.9326 5.78328   9
   5  -9  -4 -2.3106 2.28063   5
   5  -9  -4 4.35411 2.82487  11
   5  -9  -4 -0.7219 1.78980   4
  -5  -9   4 -2.0143 1.84401  14
  -5  -9   4 2.08380 2.14098   4
   5   9  -4 0.86221 1.70530   9
  -5   9   4 5.50548 2.30723  15
   5   9  -4 -0.7405 1.67098   1
  -5   9   4 0.10560 2.19590   6
   3  -9  -4 26.5615 4.20319  11
   3  -9  -4 24.7931 4.42777   5
  -3  -9   4 20.7862 3.45124   4
   3   9  -4 15.2701 2.76696   1
  -3   9   4 22.4497 3.20549  15
  -3   9   4 17.1649 3.43940   6
   3   9  -4 17.5391 2.93997   9
   1  -9  -4 -0.0436 2.32010  11
   1  -9  -4 2.63102 2.95960   5
  -1  -9   4 3.23630 1.76377  11
  -1  -9   4 10.8583 3.13360   4
  -1  -9   4 5.82737 2.25464  14
  -1   9   4 8.25515 1.77957   9
   1   9  -4 5.09726 1.95998   9
  -1   9   4 5.74362 2.31790   6
  -1  -9  -4 14.9755 4.10757   5
   1  -9   4 12.0852 3.60132   4
   1  -9   4 15.3147 3.35123  14
   1  -9   4 9.26874 2.35789  11
  -1  -9  -4 11.6486 3.52503  16
  -1   9  -4 9.79044 2.80598   8
   1   9   4 9.99471 2.80348   6
  -1   9  -4 10.2758 2.34453   9
   3  -9   4 28.5759 4.04969  11
  -3  -9  -4 34.3368 5.90171   5
   3  -9   4 23.4315 4.09742   4
   3  -9   4 21.4172 3.53755  14
  -3  -9  -4 25.6389 4.86451  12
  -3  -9  -4 23.7466 5.39473  16
  -3   9  -4 26.8871 3.57452   9
  -3   9  -4 28.3304 4.82707   8
   3   9   4 19.6917 3.85439   6
   5  -9   4 8.94022 2.42132  11
  -5  -9  -4 12.5158 4.30616   5
  -5  -9  -4 4.59540 3.74124  12
   5  -9   4 9.33529 2.94629   4
  -5   9  -4 10.3314 3.78201   8
   5   9   4 5.59895 2.92933   6
   5   9   4 8.66976 3.07323   7
   8 -10  -4 160.218 8.95545   5
   8 -10  -4 147.557 8.75733  11
  -8  10   4 165.443 9.62783  15
  -8  10   4 133.114 8.92620   6
   8  10  -4 144.062 9.04720   1
   8  10  -4 149.075 7.66519   9
  -6 -10   4 759.030 20.7374  14
   6 -10  -4 761.466 21.0621  11
   6 -10  -4 745.507 20.9985   5
  -6  10   4 793.377 21.6556  15
   6  10  -4 758.151 21.0837   1
  -6  10   4 769.719 22.2961   6
   6  10  -4 748.261 19.8067   9
   4 -10  -4 17.0071 4.28942   5
   4 -10  -4 13.8174 3.85319  11
  -4 -10   4 16.3191 3.81297   4
   4 -10  -4 15.7792 3.52618   4
  -4  10   4 19.8980 4.07677   6
  -4  10   4 16.6210 3.23337  15
   4  10  -4 17.7891 3.03444   9
   2 -10  -4 830.264 21.7660  11
   2 -10  -4 793.752 21.7705   5
  -2 -10   4 802.770 21.7700   4
  -2 -10   4 793.367 21.0762  14
  -2  10   4 756.003 21.2773   6
   2  10  -4 791.484 20.0028   9
   0 -10   4 7.71143 2.35182  11
   0 -10   4 7.23154 2.88928  14
   0 -10   4 2.08289 3.00699   4
   0 -10  -4 2.58268 2.89600  11
   0 -10  -4 7.25766 3.57341   5
   0 -10  -4 5.81682 2.48916  16
   0  10  -4 6.61698 1.95888   9
   0  10   4 5.82476 2.71491   6
   2 -10   4 395.930 13.5546  14
   2 -10   4 424.608 15.0791   4
  -2 -10  -4 400.843 15.7342   5
   2 -10   4 409.705 12.9664  11
  -2  10  -4 442.079 15.3054   8
  -2  10  -4 401.630 12.7254   9
   2  10   4 403.752 14.2535   6
   4 -10   4 -0.3741 3.07058   4
   4 -10   4 1.16132 2.17745  11
  -4 -10  -4 5.80015 3.82147   5
   4  10   4 -0.0393 2.40131   6
  -4  10  -4 2.32745 3.05133   8
   7 -11  -4 302.353 12.4641  11
   7 -11  -4 267.668 11.7660   5
  -7  11   4 272.116 13.0503   6
  -7  11   4 286.643 12.4375  15
   7  11  -4 267.074 10.8014   9
   7  11  -4 271.267 11.9460   1
  -5 -11   4 232.182 10.7438  14
   5 -11  -4 229.779 10.9255   5
   5 -11  -4 243.990 11.2881  11
  -5 -11   4 227.573 10.8542   4
   5 -11  -4 222.795 10.6816   4
  -5  11   4 238.824 10.6569  15
  -5  11   4 241.837 11.6707   6
   5  11  -4 229.887 9.89535   9
  -3 -11   4 338.406 13.5375   4
   3 -11  -4 340.576 13.3127   5
   3 -11  -4 336.179 13.2747   4
  -3 -11   4 342.727 13.1067  14
   3 -11  -4 343.514 13.5354  11
   3  11  -4 338.019 12.0553   9
  -3  11   4 331.644 13.3622   6
  -1 -11   4 311.971 12.2578  14
  -1 -11   4 302.789 13.0715   4
   1 -11  -4 289.679 12.9689   5
   1 -11  -4 308.563 13.0109  11
   1  11  -4 309.911 11.3472   9
  -1  11   4 293.926 12.3132   6
  -1 -11  -4 219.492 11.0643  11
   1 -11   4 232.244 10.5717  14
   1 -11   4 213.705 10.8109   4
   1 -11   4 199.526 8.80747  11
  -1 -11  -4 223.038 11.6103   5
   1  11   4 221.128 10.6857   6
  -1  11  -4 219.238 9.38587   9
   3 -11   4 244.358 10.2837  11
  -3 -11  -4 241.286 12.8771   5
   3 -11   4 239.952 11.6854   4
  -3 -11  -4 249.628 12.2415  11
   3  11   4 239.038 11.4374   6
   6 -12  -4 2.69843 2.67063   5
  -6 -12   4 2.94199 2.58689  14
   6 -12  -4 -1.5520 3.08884  11
  -6  12   4 0.67859 2.29777  15
  -6  12   4 -1.5457 3.02797   6
   6  12  -4 0.26015 2.14244   9
  -4 -12   4 339.124 13.5677  14
   4 -12  -4 310.529 13.3323  11
   4 -12  -4 310.373 12.9809   4
   4 -12  -4 310.230 13.0146   5
  -4 -12   4 302.297 13.2690   4
  -4  12   4 304.254 13.2055   6
   4  12  -4 308.712 12.0250   9
  -2 -12   4 32.0949 4.96118   4
   2 -12  -4 28.5243 5.20741   5
  -2 -12   4 35.2818 5.09301  14
   2 -12  -4 29.7672 5.27028  11
  -2  12   4 31.2889 4.90275   6
   2  12  -4 35.6675 4.56916   9
   0 -12  -4 468.209 16.9036  11
   0 -12  -4 470.244 17.1796   5
   0 -12   4 458.038 16.1419  14
   0 -12   4 483.883 17.6011   4
   0  12   4 445.675 16.1057   6
   0  12  -4 448.367 14.5499   9
   2 -12   4 59.5896 6.50480  14
   2 -12   4 60.7053 5.37849  11
   2 -12   4 62.9603 7.49603   4
  -2 -12  -4 61.8930 7.04393  11
  -2 -12  -4 65.7657 7.60520   5
  -2  12  -4 50.8408 5.28276   9
   2  12   4 45.0640 6.17990   6
  -3 -13   4 88.2191 7.61310  14
   3 -13  -4 96.8843 8.25291   4
   3 -13  -4 96.1377 7.78484  11
   3  13  -4 90.8482 6.85646   9
  -3  13   4 82.3207 6.99591   6
  -1 -13   4 118.045 9.45622   4
   1 -13  -4 110.304 8.19196  11
   1 -13  -4 101.720 8.56251   5
  -1 -13   4 110.710 8.37544  14
  -1  13   4 107.155 8.36517   6
   1  13  -4 111.446 7.39076   9
 -12   0   5 2.81830 3.53938  15
  12   0  -5 0.40392 2.62540   7
 -12   0   5 4.82048 5.07026   8
 -10   0   5 -0.5507 2.97454  15
  10   0  -5 1.36740 2.01798   7
 -10   0   5 2.74805 3.49120   8
  10   0  -5 0.33659 2.10132   1
  -8   0   5 6.68832 2.16711   2
   8   0  -5 1.25948 1.62137   1
  -8   0   5 2.47785 2.67143  15
   8   0  -5 4.54624 1.61930   7
   6   0  -5 2.08398 1.22149   5
   6   0  -5 0.36331 1.11860   1
   6   0  -5 1.59417 1.39289  13
  -6   0   5 -0.3319 0.65864  14
   6   0  -5 0.92498 0.80701   7
  -6   0   5 1.60756 1.54827   2
  -6   0   5 -0.7279 1.59177  15
   4   0  -5 1.15499 0.49421  16
  -4   0   5 0.40941 0.48903   6
  -4   0   5 0.30283 1.31849   2
   4   0  -5 1.91707 1.17664  12
   4   0  -5 1.70095 1.00028   5
  -4   0   5 -0.3310 1.14079  15
  -4   0   5 1.68276 1.00927  14
  -2   0   5 0.73023 1.05301  14
  -2   0   5 3.25688 1.22027   2
   2   0  -5 1.80017 0.95818  16
   2   0  -5 -0.2304 1.04890   3
  -2   0   5 2.76591 0.68455   6
  -2   0   5 0.77440 0.50099   4
   2   0  -5 1.86829 0.95788   5
   2   0  -5 1.48646 1.32704  12
   0   0   5 1.38104 0.80399  10
   0   0  -5 1.26472 0.81926   8
   0   0   5 1.14140 0.73113   4
   0   0  -5 1.47520 1.06646  16
   0   0   5 1.58280 1.15036  14
   0   0  -5 1.90595 1.62146   3
   0   0   5 0.88370 0.51012   7
   0   0   5 2.39989 0.93158   2
   0   0   5 1.78474 0.82661   6
   0   0  -5 1.72203 1.53973  12
   2   0   5 -0.0785 1.15850   4
   2   0   5 0.48593 0.73949   7
  -2   0  -5 0.56263 1.37447  13
   2   0   5 1.31591 0.84086  14
  -2   0  -5 1.15906 1.74739  12
  -2   0  -5 2.45254 2.07981   3
  -2   0  -5 0.24186 1.70158  16
   2   0   5 -0.3584 0.98086  10
   4   0   5 1.20343 1.04108  10
   4   0   5 4.78032 1.68482   7
  -4   0  -5 -0.9275 1.63928   3
   4   0   5 1.04661 1.06761  14
   4   0   5 1.45645 1.20160   4
  -4   0  -5 6.83967 2.47325  12
  -4   0  -5 0.07856 2.19758  16
  -4   0  -5 3.51963 2.07439   8
  -6   0  -5 3.01521 2.91789  12
   6   0   5 0.74877 1.61656  10
   6   0   5 -0.0123 1.03471   7
  -6   0  -5 -2.4905 2.00220   8
  -6   0  -5 -2.0711 2.32486  16
  -6   0  -5 -0.4718 3.16908   3
   8   0   5 3.35235 2.33584  10
  -8   0  -5 3.92541 4.69518   3
  -8   0  -5 0.55501 3.63774  12
   8   0   5 1.63174 2.23760   7
 -11  -1   5 565.474 19.2066  15
  11  -1  -5 588.150 18.4866   7
 -11  -1   5 573.725 21.3779   8
 -11   1   5 602.157 21.1368   8
  11   1  -5 610.774 18.6415   7
 -11   1   5 588.878 19.3407  15
   9  -1  -5 38.4271 4.07384   1
  -9  -1   5 49.7433 6.52339   8
   9  -1  -5 49.1649 4.37455   7
  -9  -1   5 54.0026 6.11129  15
  -9  -1   5 43.4716 4.04972   2
  -9   1   5 41.7825 3.60437   2
   9   1  -5 47.9351 5.03752   1
   9   1  -5 47.7004 4.02757   7
  -9   1   5 41.9622 5.94554   8
  -9   1   5 51.1988 5.93333  15
  -7  -1   5 1444.11 28.7673   2
  -7  -1   5 1468.76 31.3218  15
   7  -1  -5 1425.28 29.4359   1
   7  -1  -5 1484.19 29.6039   5
  -7   1   5 1464.82 31.2240  15
   7   1  -5 1485.55 30.5468   1
   7   1  -5 1401.63 28.4227   7
  -7   1   5 1454.50 28.6165   2
   5  -1  -5 9.75684 1.80917   1
   5  -1  -5 11.7576 1.18092  11
  -5  -1   5 15.4135 2.14304   2
   5  -1  -5 12.1890 2.03902   5
   5  -1  -5 11.2160 2.16978  12
  -5  -1   5 21.3971 2.80864  15
  -5  -1   5 13.2356 1.76492  14
  -5   1   5 10.5881 1.45918  14
   5   1  -5 11.1662 1.30960   7
   5   1  -5 13.2139 1.69501   5
  -5   1   5 12.4416 2.44226  15
   5   1  -5 12.0401 2.16894  12
  -5   1   5 9.36667 2.02108   2
   5   1  -5 12.0499 1.18901   9
   5   1  -5 11.6894 2.08576   1
   5   1  -5 13.2793 2.74160  13
   3  -1  -5 1830.54 32.6357  16
   3  -1  -5 1807.89 33.7286   3
  -3  -1   5 1801.18 32.8334  14
  -3  -1   5 1841.33 33.2322   2
   3  -1  -5 1772.10 33.0625   5
   3  -1  -5 1784.89 34.4081  12
  -3  -1   5 1791.68 31.5132   4
   3  -1  -5 1755.33 31.1088  11
  -3   1   5 1819.98 31.8300   6
  -3   1   5 1808.45 32.7098  14
   3   1  -5 1820.89 32.8550  16
   3   1  -5 1789.36 31.6576   5
  -3   1   5 1805.36 33.2212  15
   3   1  -5 1817.70 34.0851  12
  -3   1   5 1820.11 32.9535   2
   3   1  -5 1787.46 34.2350   3
   1  -1  -5 207.659 6.95311   3
  -1  -1   5 217.332 5.58524  10
   1  -1  -5 211.474 6.45246   5
   1  -1  -5 208.184 7.41572  12
  -1  -1   5 207.375 6.25835  14
  -1  -1   5 201.500 5.82196   2
   1  -1  -5 205.260 7.04355  16
  -1  -1   5 205.238 6.01548   4
  -1   1   5 216.097 6.39765  14
  -1   1   5 205.522 5.71123  10
  -1   1   5 211.942 5.75778   6
   1   1  -5 196.551 6.74403  12
   1   1  -5 212.812 7.39293  16
  -1   1   5 200.395 5.17426  15
   1   1  -5 201.210 5.34636   5
  -1   1   5 211.352 6.05300   4
  -1   1   5 203.257 5.76619   2
   1   1  -5 209.895 7.26194   3
   1  -1   5 733.844 16.0938   4
  -1  -1  -5 698.390 14.7196   8
  -1  -1  -5 709.726 17.3199   3
   1  -1   5 720.541 15.4157  14
  -1  -1  -5 706.236 17.4652  12
   1  -1   5 684.202 13.6971   2
  -1  -1  -5 725.769 18.0299  16
  -1  -1  -5 702.071 19.7691  13
   1  -1   5 724.593 14.8574  10
   1  -1   5 688.326 13.9278   7
   1   1   5 691.767 14.4633   7
   1   1   5 686.103 13.5409   2
  -1   1  -5 701.212 16.7561  12
  -1   1  -5 695.200 18.2656  13
   1   1   5 694.174 15.3541  14
   1   1   5 715.374 14.9941  10
  -1   1  -5 726.326 15.8591   8
  -1   1  -5 712.178 17.4071   3
   1   1   5 731.395 15.4295   6
   1   1   5 702.932 15.8748   4
  -1   1  -5 716.271 18.0727  16
  -3  -1  -5 336.409 11.9190  12
   3  -1   5 328.637 9.26333   7
   3  -1   5 337.224 10.4584   4
  -3  -1  -5 335.064 12.1721   3
   3  -1   5 328.617 9.26959  10
  -3  -1  -5 323.250 9.75442   8
  -3  -1  -5 331.012 12.3987  16
   3  -1   5 325.406 9.03624  14
   3   1   5 316.456 10.0999   4
   3   1   5 323.722 9.19664  14
  -3   1  -5 293.571 13.0243  13
  -3   1  -5 336.257 11.2894  12
   3   1   5 340.189 9.62823   7
  -3   1  -5 336.344 12.1476   3
  -3   1  -5 305.511 10.0890   8
  -3   1  -5 326.601 12.3975  16
   3   1   5 332.052 9.37603  10
   5  -1   5 141.431 6.86406   7
  -5  -1  -5 149.076 9.52482   3
  -5  -1  -5 150.098 9.01326  12
   5  -1   5 159.206 6.70849  10
  -5  -1  -5 144.073 7.35546   8
   5  -1   5 158.072 7.48511   4
  -5  -1  -5 137.735 9.16405  16
   5   1   5 151.719 7.19767   7
  -5   1  -5 153.471 9.67083   3
  -5   1  -5 150.550 8.83347  12
   5   1   5 153.878 6.67617  10
  -5   1  -5 141.212 7.86861   8
  -5   1  -5 146.026 9.34350  16
   7  -1   5 126.763 6.83278  10
   7  -1   5 121.675 7.22221   7
  -7  -1  -5 132.127 9.72803  12
  -7  -1  -5 119.713 10.2525   3
  -7   1  -5 122.395 8.36437   8
   7   1   5 133.046 7.80601   7
  -7   1  -5 107.978 8.75429  12
  -7   1  -5 121.928 10.1023   3
   7   1   5 132.109 6.93643  10
 -12  -2   5 415.116 18.2870   8
  12  -2  -5 426.407 15.9107   7
 -12  -2   5 400.555 16.1135  15
  12   2  -5 402.236 14.7649   1
 -12   2   5 407.608 17.9456   8
  12   2  -5 408.963 15.5590   7
 -10  -2   5 957.322 27.4598   8
  10  -2  -5 979.955 24.0690   7
 -10  -2   5 945.413 25.5336  15
 -10   2   5 941.736 25.2387  15
 -10   2   5 943.022 26.4160   8
  10   2  -5 902.066 24.0221   1
  10   2  -5 911.907 23.3790   7
   8  -2  -5 814.988 22.1958  11
   8  -2  -5 1007.36 22.5964   5
   8  -2  -5 953.240 21.2094   1
  -8  -2   5 998.518 24.1553  15
  -8  -2   5 969.000 21.2056   2
   8   2  -5 967.719 21.6588   7
  -8   2   5 984.948 20.9013   2
  -8   2   5 977.526 24.4240   8
   8   2  -5 978.165 23.3990   1
  -8   2   5 1016.16 24.1883  15
  -6  -2   5 1853.38 35.0561   2
   6  -2  -5 1894.51 35.6000   5
   6  -2  -5 1883.91 35.1062   1
  -6  -2   5 1840.01 33.4495  14
  -6  -2   5 1851.64 37.0432  15
   6  -2  -5 1841.65 33.0294  11
  -6   2   5 1829.12 34.6437   2
   6   2  -5 1798.95 39.9052  13
   6   2  -5 1765.69 33.6657   7
   6   2  -5 1857.29 36.5562   1
  -6   2   5 1838.82 36.5009  15
   6   2  -5 1819.34 32.6302   9
   4  -2  -5 2175.44 38.1695  11
   4  -2  -5 2161.47 38.2684  16
  -4  -2   5 2231.25 40.1254   2
  -4  -2   5 2180.30 39.3795  14
   4  -2  -5 2193.13 40.2392   5
   4  -2  -5 2224.11 41.3009  12
  -4  -2   5 2128.14 37.5583   4
   4   2  -5 2078.65 37.6970   5
  -4   2   5 2159.68 38.8996   6
   4   2  -5 2220.67 41.6438  13
  -4   2   5 2239.63 39.7749   2
   4   2  -5 2192.49 38.2514   9
  -4   2   5 2205.90 40.4187  15
  -4   2   5 2204.17 38.9652  14
   4   2  -5 2166.01 40.3961  12
   4   2  -5 2250.42 41.0558   1
  -2  -2   5 1626.93 29.5287   4
   2  -2  -5 1592.50 30.5772   5
   2  -2  -5 1636.04 31.8856  12
  -2  -2   5 1632.21 28.4661  10
   2  -2  -5 1625.08 30.4577   3
  -2  -2   5 1637.79 30.1294   2
  -2  -2   5 1597.95 30.1385  14
   2  -2  -5 1683.82 31.0717  16
   2   2  -5 1679.85 31.5058  16
  -2   2   5 1620.59 29.9920  14
  -2   2   5 1549.66 29.1334  15
   2   2  -5 1455.91 27.6944   5
   2   2  -5 1647.80 31.5354   3
  -2   2   5 1644.44 29.5999   6
   2   2  -5 1618.88 30.4937  12
  -2   2   5 1632.85 29.7472   2
   0  -2  -5 1848.66 35.1724   5
   0  -2   5 1869.89 34.3244  14
   0  -2   5 1864.31 33.0340  10
   0  -2  -5 1768.95 32.1201   8
   0  -2   5 1880.20 34.5859   4
   0  -2  -5 1881.67 36.6112  12
   0  -2  -5 1878.24 36.6612  16
   0  -2  -5 1856.61 35.4297   3
   0  -2   5 1869.76 33.3184   2
   0   2   5 1803.88 32.8588   2
   0   2  -5 1879.77 36.1152   3
   0   2   5 1862.72 33.5847  10
   0   2   5 1815.71 34.3006  14
   0   2   5 1844.83 33.0869   7
   0   2  -5 1822.14 34.7981  12
   0   2  -5 1821.26 34.9153  13
   0   2   5 1850.09 34.1174   6
   0   2  -5 1889.72 37.0367  16
   0   2  -5 1845.62 34.6491   8
  -2  -2  -5 661.999 18.3091  16
  -2  -2  -5 622.949 14.2788   8
  -2  -2  -5 636.524 23.5690  13
   2  -2   5 697.354 14.8928  10
   2  -2   5 697.305 15.2957  14
   2  -2   5 695.576 16.3892   4
   2  -2   5 685.400 14.3935   7
  -2  -2  -5 714.318 18.5392  12
  -2  -2  -5 692.046 17.8271   3
  -2   2  -5 692.890 18.7166  16
  -2   2  -5 686.037 17.9811   3
   2   2   5 677.503 15.4196  14
   2   2   5 677.033 15.2312   7
  -2   2  -5 655.670 18.5831  13
   2   2   5 700.309 15.8656   6
   2   2   5 705.747 15.1680  10
  -2   2  -5 677.981 16.4765   8
  -2   2  -5 670.382 16.5054  12
   4  -2   5 501.047 14.2113   4
  -4  -2  -5 439.271 12.9088   8
  -4  -2  -5 516.439 16.4823  12
  -4  -2  -5 482.032 16.6099  16
   4  -2   5 506.814 12.8821  10
   4  -2   5 484.496 12.9747   7
  -4  -2  -5 498.621 16.2907   3
   4   2   5 486.959 12.4753  14
  -4   2  -5 485.310 14.5742   8
  -4   2  -5 496.370 14.9648  12
  -4   2  -5 489.702 17.0121  16
   4   2   5 491.495 12.8399  10
  -4   2  -5 517.293 16.6404   3
   4   2   5 485.304 13.5732   7
  -6  -2  -5 341.835 15.0337  12
  -6  -2  -5 351.463 15.1291   3
  -6  -2  -5 319.209 14.7732  16
   6  -2   5 320.822 10.7015  10
   6  -2   5 277.484 11.1394   4
   6  -2   5 316.441 11.4524   7
  -6   2  -5 332.062 14.6993   3
  -6   2  -5 329.226 13.0123   8
  -6   2  -5 305.495 14.3689  16
  -6   2  -5 319.101 13.1514  12
   6   2   5 330.915 12.0629   7
   6   2   5 342.137 10.9495  10
  -8  -2  -5 101.509 10.0958   3
  -8  -2  -5 103.341 9.92027  12
  -8   2  -5 108.417 9.20323   3
   8   2   5 104.606 7.47260   7
  -8   2  -5 93.6989 8.13932   8
   8   2   5 101.104 6.05499  10
 -11  -3   5 2.08907 4.00611   8
 -11  -3   5 -0.8099 3.34849  15
  11  -3  -5 3.40833 2.69010   7
  11   3  -5 -0.0279 1.97001   7
 -11   3   5 -0.5611 3.13095  15
  11   3  -5 0.64471 2.73222   1
 -11   3   5 -1.5362 3.51115   8
  -9  -3   5 389.030 14.3220  15
   9  -3  -5 398.028 13.1237   5
   9   3  -5 404.032 13.9143   1
   9   3  -5 377.632 12.3299   7
  -9   3   5 382.194 13.7906  15
  -9   3   5 394.025 14.5851   8
  -9   3   5 378.628 11.1375   2
  -7  -3   5 83.6851 5.98161  15
   7  -3  -5 80.3012 5.04376   5
  -7  -3   5 84.8414 5.04317   2
   7  -3  -5 92.2580 4.27259  11
   7   3  -5 86.0534 3.59894   9
  -7   3   5 81.8858 6.07787  15
  -7   3   5 79.9715 4.60409   2
  -7   3   5 83.7833 5.78659   8
   7   3  -5 85.1344 5.47658   1
   7   3  -5 88.3169 4.49153   7
   5  -3  -5 1495.84 27.5487  16
  -5  -3   5 1528.47 28.9214  14
  -5  -3   5 1580.58 30.1044   2
   5  -3  -5 1546.67 30.8590  12
   5  -3  -5 1583.31 30.5777   5
   5  -3  -5 1529.87 28.2600  11
   5   3  -5 1521.67 28.0285   9
   5   3  -5 1472.74 31.5897  13
  -5   3   5 1557.17 29.4516   2
   5   3  -5 1520.97 31.1056   1
  -5   3   5 1487.66 28.1263  14
  -5   3   5 1530.03 30.5665  15
   5   3  -5 1494.09 27.6870   7
  -5   3   5 1547.48 29.2319   6
  -5   3   5 1469.73 29.6458   8
  -3  -3   5 194.997 5.71210   4
   3  -3  -5 183.555 7.27255  12
  -3  -3   5 192.914 6.43379   2
   3  -3  -5 193.120 5.81367  11
   3  -3  -5 189.369 6.99816   5
   3  -3  -5 190.531 6.34061  16
  -3  -3   5 188.451 4.52107  10
  -3  -3   5 194.566 6.40696  14
  -3   3   5 189.771 6.02652  14
   3   3  -5 183.899 4.56302  13
  -3   3   5 188.828 6.03540   6
  -3   3   5 190.095 6.15320  15
   3   3  -5 180.736 5.98385  12
  -3   3   5 196.431 6.25168   2
   3   3  -5 189.942 5.56316   9
   1  -3  -5 2126.31 40.3332  16
   1  -3  -5 2115.81 39.5635   5
  -1  -3   5 2013.44 35.9839  11
  -1  -3   5 2106.39 36.4234  10
   1  -3  -5 2065.90 38.3623   3
   1  -3  -5 2123.17 40.5657  12
  -1  -3   5 2116.79 38.4034   4
  -1  -3   5 2134.74 38.6087  14
  -1   3   5 2084.65 37.5192   2
   1   3  -5 2100.25 38.1887  12
  -1   3   5 2078.46 38.3505  14
  -1   3   5 2045.91 35.9938  15
   1   3  -5 2072.44 39.8506   3
   1   3  -5 2180.48 41.1392  16
  -1   3   5 2105.88 38.3662   6
   1   3  -5 2040.34 38.8313   8
   1  -3   5 30.2057 2.58222  14
  -1  -3  -5 27.3647 3.37593   3
  -1  -3  -5 30.6614 3.65459  16
  -1  -3  -5 34.3265 4.16336  12
   1  -3   5 30.5033 2.25739  11
   1  -3   5 27.9863 2.18039  10
   1  -3   5 30.6184 1.80614   7
   1  -3   5 33.5282 3.43186   4
   1   3   5 31.5299 2.77528  14
   1   3   5 28.5192 2.64664  10
  -1   3  -5 38.4418 3.84923  16
   1   3   5 29.5140 3.05812   6
  -1   3  -5 31.7364 3.86271   3
  -1   3  -5 31.2770 3.42088   8
   1   3   5 26.1348 2.29336   7
  -1   3  -5 33.7380 3.10885  12
   1   3   5 27.1622 1.83216   2
  -3  -3  -5 1123.16 26.2843   3
   3  -3   5 1102.09 23.1502  11
   3  -3   5 1065.05 22.2772   7
   3  -3   5 1098.85 22.4388  10
   3  -3   5 1100.71 24.4423   4
   3  -3   5 1086.37 22.4932  14
  -3  -3  -5 1122.32 27.0816  12
  -3  -3  -5 1094.96 27.2591  16
  -3   3  -5 1122.78 26.5371   3
   3   3   5 1119.84 23.8067   7
  -3   3  -5 1057.93 24.0345  12
  -3   3  -5 1065.29 27.5230  16
   3   3   5 1107.86 22.8165  10
  -3   3  -5 1105.25 25.1430   8
   3   3   5 1124.02 24.2196   6
  -5  -3  -5 146.454 9.53721  16
   5  -3   5 158.053 7.08572   7
   5  -3   5 151.382 6.68098  10
  -5  -3  -5 146.332 9.47239   3
   5  -3   5 163.583 7.86861   4
  -5  -3  -5 155.011 9.68465  12
  -5   3  -5 158.012 8.69490   8
  -5   3  -5 162.104 9.84768   3
   5   3   5 154.431 6.78965  10
  -5   3  -5 148.617 9.79030  16
  -5   3  -5 152.986 8.45457  12
   5   3   5 159.301 7.72201   7
  -7  -3  -5 492.797 19.5055  12
  -7  -3  -5 501.148 19.5429   3
  -7   3  -5 485.967 19.0648   3
  -7   3  -5 498.517 17.5544   8
   7   3   5 491.448 14.4527  10
   7   3   5 475.807 16.0858   7
 -10  -4   5 66.0294 8.13760   8
 -10  -4   5 72.8494 7.40744  15
 -10   4   5 91.6510 7.60288  15
  10   4  -5 82.2703 6.02148   7
  10   4  -5 77.8625 6.86115   1
 -10   4   5 83.5474 7.76072   8
  -8  -4   5 1.79411 2.06788   2
   8  -4  -5 0.55673 1.34844  11
  -8  -4   5 0.62238 2.19358  15
   8  -4  -5 5.82472 2.48170   5
  -8   4   5 -0.2724 2.53062  15
  -8   4   5 0.34665 2.30474   8
  -8   4   5 2.02320 1.60610   2
   8   4  -5 -0.8650 1.06023   1
   8   4  -5 0.05387 1.27122   7
  -6  -4   5 131.898 6.17457   2
   6  -4  -5 120.167 6.21321   5
   6  -4  -5 118.502 5.04972  11
   6  -4  -5 113.888 5.99459  12
  -6  -4   5 127.613 5.29555  14
   6   4  -5 119.764 4.74293   7
  -6   4   5 118.177 5.49681   2
   6   4  -5 125.525 4.77303   9
  -6   4   5 122.376 5.69971   6
  -6   4   5 117.234 5.81002   8
   6   4  -5 136.060 6.79521   1
  -6   4   5 125.694 6.63007  15
   4  -4  -5 192.716 6.32028  11
   4  -4  -5 184.544 6.48790  16
  -4  -4   5 192.453 6.76480  14
  -4  -4   5 183.159 5.82411   4
   4  -4  -5 208.698 7.72779   5
   4  -4  -5 189.490 7.52760  12
  -4   4   5 178.544 6.75945  15
   4   4  -5 183.000 5.37542   7
   4   4  -5 198.541 7.42333   1
  -4   4   5 179.084 5.70061   8
  -4   4   5 188.257 6.64932   6
   4   4  -5 200.430 6.09337   9
  -4   4   5 192.071 6.62769   2
  -2  -4   5 114.385 5.16676  14
  -2  -4   5 115.619 4.94404   4
   2  -4  -5 101.365 4.10391   3
  -2  -4   5 114.517 3.15552  10
   2  -4  -5 108.505 5.92896  12
   2  -4  -5 111.144 5.36018   5
   2  -4  -5 114.010 5.52137  16
  -2   4   5 110.204 4.22170  15
  -2   4   5 113.226 4.97847   6
   2   4  -5 118.308 5.49847   3
  -2   4   5 117.777 4.86861  14
   2   4  -5 109.150 4.09363  12
  -2   4   5 108.794 4.55642   2
   0  -4   5 1035.96 22.0507   4
   0  -4  -5 1008.32 21.4777   3
   0  -4  -5 1053.14 23.8571  12
   0  -4   5 1057.79 19.5731  10
   0  -4  -5 1032.99 22.9048   5
   0  -4  -5 1028.77 24.0497  16
   0  -4   5 1008.21 19.7833  11
   0  -4   5 1055.91 21.7088  14
   0   4   5 1048.54 21.9288   6
   0   4   5 1030.51 20.5654  10
   0   4   5 1027.12 21.6636  14
   0   4  -5 1067.42 23.0308   3
   0   4  -5 1044.98 24.7188  16
   0   4  -5 1040.11 22.4092   8
   0   4   5 1017.30 20.2180   2
   0   4  -5 1034.47 20.4849  12
  -2  -4  -5 426.793 14.4178  16
  -2  -4  -5 414.859 12.8080   3
   2  -4   5 421.675 12.2399   4
   2  -4   5 425.677 10.3966  10
  -2  -4  -5 434.832 14.1515  12
   2  -4   5 396.586 11.0324  14
   2  -4   5 425.597 10.9299  11
   2   4   5 434.960 11.0196  10
   2   4   5 420.078 12.0607   6
  -2   4  -5 410.242 14.6235  16
  -2   4  -5 445.525 13.5348   3
  -2   4  -5 437.474 12.8615   8
   2   4   5 419.597 11.5298   7
  -4  -4  -5 584.842 19.0967  16
   4  -4   5 579.334 15.1646  11
  -4  -4  -5 562.976 17.6938   3
  -4  -4  -5 565.442 18.5366  12
   4  -4   5 550.975 14.2933   7
   4  -4   5 567.158 15.9872   4
   4  -4   5 562.056 14.1054  10
  -4   4  -5 575.063 17.9608   3
  -4   4  -5 571.601 17.1204   8
  -4   4  -5 555.012 19.0347  16
   4   4   5 592.733 16.2926   6
   4   4   5 570.793 15.8476   7
   4   4   5 583.252 14.5098  10
   6  -4   5 549.115 16.8553   4
  -6  -4  -5 538.956 19.4079   3
  -6  -4  -5 573.506 20.6473  12
   6   4   5 534.578 14.8940  10
   6   4   5 529.509 16.8687   7
  -6   4  -5 540.095 19.2382   3
  -6   4  -5 551.307 18.3517   8
 -11  -5   5 299.731 15.2626   8
 -11  -5   5 275.087 13.1365  15
  11   5  -5 271.429 12.6495   1
 -11   5   5 284.689 13.1831  15
 -11   5   5 278.955 13.5711   8
  -9  -5   5 8.38050 3.60954  15
   9  -5  -5 8.84227 2.35416  11
   9  -5  -5 11.7825 3.10742   5
   9   5  -5 7.91236 2.28589   7
  -9   5   5 10.2460 3.68515   8
  -9   5   5 10.1507 3.58002  15
  -9   5   5 10.2520 2.26573   2
   9   5  -5 8.84884 3.20590   1
   7  -5  -5 311.330 9.54836  11
  -7  -5   5 241.281 9.69264  14
   7  -5  -5 317.756 11.0403   5
  -7  -5   5 312.237 10.4063   2
   7   5  -5 304.684 8.84411   9
   7   5  -5 297.126 9.22279   7
   7   5  -5 320.641 11.6558   1
  -7   5   5 316.023 9.81505   2
  -7   5   5 323.658 11.3882  15
  -7   5   5 299.641 10.7425   8
   5  -5  -5 5.02412 2.10621  12
  -5  -5   5 6.85396 1.57172   4
   5  -5  -5 9.55508 2.09978  11
  -5  -5   5 8.11418 2.06290  14
   5  -5  -5 12.5880 2.78858   5
  -5   5   5 10.6789 2.14412   2
  -5   5   5 7.65909 2.20727  15
   5   5  -5 8.67714 1.67603   9
  -5   5   5 5.44352 1.90972   6
   5   5  -5 7.63049 2.23103   1
   5   5  -5 5.72878 1.19582   7
  -5   5   5 5.41287 1.74015   8
   3  -5  -5 539.103 14.4174   5
   3  -5  -5 502.742 13.8983  16
   3  -5  -5 529.743 14.0611  12
  -3  -5   5 530.371 13.3733  14
   3  -5  -5 523.082 13.0032  11
  -3  -5   5 518.975 12.7345   4
   3   5  -5 521.372 13.5521   1
   3   5  -5 519.321 12.3756   9
  -3   5   5 523.943 13.3008   6
  -3   5   5 517.059 12.5838  15
  -3   5   5 526.097 12.8517   2
  -1  -5   5 45.5609 3.72040  14
  -1  -5   5 52.1362 4.07635   4
   1  -5  -5 43.9514 4.01888  16
   1  -5  -5 47.2284 4.37123   5
  -1  -5   5 44.2512 2.45673  11
   1  -5  -5 42.9642 2.79671   3
   1  -5  -5 45.7236 4.36608  12
   1   5  -5 45.3250 3.79584   3
  -1   5   5 45.7190 3.07606   2
  -1   5   5 49.9975 3.66639   6
  -1  -5  -5 811.035 20.2379   5
  -1  -5  -5 817.447 20.9019  12
   1  -5   5 793.419 19.0353   4
  -1  -5  -5 800.737 18.5957   3
   1  -5   5 792.727 16.9454  11
   1  -5   5 782.749 18.0975  14
   1  -5   5 798.900 16.1398  10
  -1  -5  -5 807.150 21.4577  16
   1   5   5 794.948 18.8361   6
   1   5   5 807.257 17.2218  10
  -1   5  -5 823.541 19.9084   3
   1   5   5 809.002 18.1020   7
  -1   5  -5 789.424 21.8133  16
  -1   5  -5 805.338 19.4265   8
  -3  -5  -5 187.756 8.96472   3
   3  -5   5 201.618 6.78454  10
  -3  -5  -5 189.963 9.99896  16
   3  -5   5 202.532 7.50781  11
   3  -5   5 201.733 8.66807   4
  -3  -5  -5 198.610 10.4363  12
   3  -5   5 204.728 7.40764  14
  -3   5  -5 191.961 10.2138  16
   3   5   5 196.616 8.44383   6
   3   5   5 202.278 8.11570   7
   3   5   5 191.908 7.06450  10
  -3   5  -5 183.202 9.05688   3
  -3   5  -5 182.351 8.70542   8
  -5  -5  -5 440.890 17.5106  16
  -5  -5  -5 452.084 17.5465  12
   5  -5   5 437.617 14.4034   4
  -5  -5  -5 443.142 16.3680   3
   5  -5   5 457.003 13.8709  11
   5   5   5 449.709 12.6711  10
  -5   5  -5 444.297 15.7984   8
  -5   5  -5 450.590 16.1851   3
  -5   5  -5 397.654 17.1669  16
   5   5   5 460.518 14.6803   7
   7  -5   5 33.2045 4.76897   4
  -7  -5  -5 30.3599 6.16026  12
  -7  -5  -5 27.5004 5.94980   3
   7   5   5 32.2128 4.02716  10
   7   5   5 19.8020 4.11207   7
  -7   5  -5 47.2248 6.82116   8
  -7   5  -5 25.8285 5.61024   3
 -10  -6   5 24.3941 5.09724  15
  10  -6  -5 27.8941 4.49701   5
 -10   6   5 19.2630 4.57951   8
 -10   6   5 25.0054 5.02482  15
  10   6  -5 30.9027 5.12994   1
  -8  -6   5 75.6748 5.65701   2
   8  -6  -5 84.6090 6.18530   5
   8  -6  -5 75.7415 5.17430  11
   8   6  -5 69.3125 4.32147   9
   8   6  -5 79.9953 6.56985   1
  -8   6   5 66.0244 5.81297   8
   8   6  -5 61.6467 4.63480   7
  -8   6   5 85.9919 5.23915   2
  -8   6   5 75.6245 6.00359   6
  -8   6   5 79.1662 6.60023  15
   6  -6  -5 0.58259 1.51145   5
   6  -6  -5 -0.6611 1.63552  11
  -6  -6   5 -0.6054 1.35725  14
  -6   6   5 -2.9951 1.60862  15
   6   6  -5 1.11028 0.96033   9
   6   6  -5 0.86836 1.19392   7
   6   6  -5 1.72533 1.72199   1
  -6   6   5 0.67807 1.37037   6
  -6   6   5 0.63685 1.49693   2
  -4  -6   5 35.4643 3.77695  14
  -4  -6   5 27.7190 3.11584   4
   4  -6  -5 37.0149 4.16484   5
   4  -6  -5 32.8608 3.50550  11
   4  -6  -5 30.0846 3.71868  12
  -4   6   5 40.3142 3.37975   2
   4   6  -5 35.3894 3.94404   1
  -4   6   5 37.6580 4.01973   6
   4   6  -5 32.7070 3.18161   9
  -4   6   5 33.6934 3.62575  15
   2  -6  -5 421.596 13.5358  16
  -2  -6   5 436.399 12.1184   4
   2  -6  -5 439.759 12.1564  11
   2  -6  -5 445.607 13.5160   5
  -2  -6   5 456.824 12.5496  14
   2  -6  -5 443.250 12.9565  12
  -2   6   5 417.890 10.5276  15
  -2   6   5 431.201 11.5167   2
   2   6  -5 437.896 11.5102   9
  -2   6   5 442.887 12.5149   6
   2   6  -5 435.191 11.8686   1
   0  -6  -5 43.8851 4.83066  12
   0  -6   5 53.0246 4.23854  14
   0  -6   5 51.5940 3.13056  11
   0  -6   5 48.9734 4.53088   4
   0  -6  -5 57.2751 5.13505  16
   0  -6  -5 45.9481 5.07003   5
   0   6  -5 50.7178 4.27441   8
   0   6   5 44.4953 4.03501   6
   0   6   5 48.3808 3.19209  10
   0   6  -5 51.3683 4.55976   3
   0   6   5 53.7749 3.38804   2
  -2  -6  -5 627.610 18.3418   5
   2  -6   5 649.311 15.9304  14
  -2  -6  -5 618.147 19.5287  16
  -2  -6  -5 641.933 19.0055  12
   2  -6   5 615.194 13.8141  10
   2  -6   5 652.615 17.1028   4
   2  -6   5 628.426 15.1333  11
  -2   6  -5 617.356 17.2675   3
  -2   6  -5 623.793 17.5550   8
   2   6   5 631.039 16.8675   6
   2   6   5 622.628 14.7911  10
   2   6   5 644.052 16.3845   7
  -4  -6  -5 316.813 14.1942  12
  -4  -6  -5 318.878 14.2683  16
   4  -6   5 365.970 11.4781  11
   4  -6   5 345.791 12.5293   4
  -4  -6  -5 327.082 12.9262   3
   4   6   5 323.223 10.1126  10
   4   6   5 333.850 11.9603   7
   4   6   5 326.714 11.9441   6
  -4   6  -5 331.023 13.0379   8
  -4   6  -5 336.115 13.0551   3
   6  -6   5 180.093 9.39449   4
  -6  -6  -5 169.916 10.7737   3
   6  -6   5 168.343 8.57680  11
  -6  -6  -5 184.146 12.3110  12
   6   6   5 166.429 7.49822  10
   6   6   5 167.291 9.13741   7
  -6   6  -5 186.727 10.7135   8
   9  -7  -5 18.3609 3.41962  11
  -9  -7   5 21.8160 4.62882  15
   9  -7  -5 25.5717 4.56899   5
   9   7  -5 30.8322 5.25072   1
   9   7  -5 17.3666 2.95344   9
  -9   7   5 25.3545 3.95761   2
  -9   7   5 24.8010 4.41996  15
  -9   7   5 16.2043 3.88803   6
   7  -7  -5 534.131 16.0369   5
  -7  -7   5 492.376 14.1675  14
   7  -7  -5 515.404 14.5566  11
  -7  -7   5 529.713 15.3402   2
  -7   7   5 496.290 15.5603   6
   7   7  -5 497.923 16.0649   1
  -7   7   5 530.062 16.2345  15
   7   7  -5 500.434 13.6482   9
  -7   7   5 517.375 14.4071   2
  -5  -7   5 265.383 9.61650  14
   5  -7  -5 262.782 10.4979   5
   5  -7  -5 245.542 8.93342  12
   5  -7  -5 266.212 9.61692  11
  -5  -7   5 248.405 8.74777   4
  -5   7   5 258.093 9.72282  15
  -5   7   5 272.094 9.98556   6
  -5   7   5 254.317 8.98100   2
   5   7  -5 273.451 10.2063   1
   5   7  -5 246.682 8.65755   9
   3  -7  -5 1072.79 25.2120   5
   3  -7  -5 1084.44 24.0515  11
   3  -7  -5 1069.43 23.9515  12
  -3  -7   5 1080.83 24.1500  14
  -3  -7   5 1028.23 23.5627   4
  -3   7   5 1085.14 22.9015  15
   3   7  -5 1089.06 23.1988   9
   3   7  -5 1061.46 23.7956   1
  -3   7   5 1095.21 23.3763   2
  -3   7   5 1090.84 24.5693   6
  -1  -7   5 46.8686 3.00639  11
  -1  -7   5 42.7959 4.11804  14
   1  -7  -5 46.9198 4.58749  16
   1  -7  -5 50.1707 5.35198   5
  -1  -7   5 49.6067 4.16727   4
   1  -7  -5 52.1049 5.12712  12
   1   7  -5 42.8690 3.41656   1
   1   7  -5 46.1780 3.91893   3
  -1   7   5 48.4179 3.63219   2
   1   7  -5 46.2052 3.71432   9
  -1   7   5 50.7842 4.39376   6
  -1  -7  -5 503.467 16.0438  12
   1  -7   5 529.579 14.4917  14
  -1  -7  -5 496.838 16.1105   5
   1  -7   5 506.917 14.9393   4
   1  -7   5 510.760 12.9411  11
  -1  -7  -5 478.910 16.9923  16
   1   7   5 496.159 12.5572  10
   1   7   5 518.601 15.0075   6
  -1   7  -5 541.412 15.1706   3
  -1   7  -5 522.993 15.5539   8
  -3  -7  -5 91.5605 7.48906  16
  -3  -7  -5 75.8611 7.45044  12
   3  -7   5 92.4450 5.66534  14
  -3  -7  -5 89.1509 7.22856   5
   3  -7   5 94.1931 6.88348   4
   3  -7   5 89.1527 5.38495  11
   3   7   5 85.8310 6.28971   6
   3   7   5 86.5903 4.79440  10
  -3   7  -5 97.7216 6.59394   3
   3   7   5 94.5688 6.07448   7
  -3   7  -5 94.4643 6.89220   8
  -5  -7  -5 185.100 11.6976  12
   5  -7   5 204.830 10.0988   4
   5  -7   5 187.978 8.75391  11
  -5   7  -5 197.447 10.6894   8
   5   7   5 193.675 9.54993   7
   5   7   5 169.693 9.40756   6
  10  -8  -5 224.030 10.8540   5
  10  -8  -5 218.239 9.64051  11
 -10   8   5 201.295 11.1369   6
  10   8  -5 205.488 11.3228   1
 -10   8   5 211.498 11.3989  15
   8  -8  -5 1080.51 26.9434   5
   8  -8  -5 1085.77 25.2846  11
  -8  -8   5 1046.54 25.7592   2
   8   8  -5 1059.29 27.7568   1
  -8   8   5 1057.70 27.1767  15
   8   8  -5 1046.03 23.9348   9
  -8   8   5 1033.70 26.9165   6
   6  -8  -5 554.762 17.0561   5
   6  -8  -5 553.132 15.8693  11
  -6  -8   5 564.652 16.0638  14
  -6   8   5 562.718 16.6991  15
  -6   8   5 554.327 15.4875   2
   6   8  -5 566.799 15.2098   9
   6   8  -5 560.340 16.9111   1
  -6   8   5 555.275 16.9132   6
  -4  -8   5 671.591 17.9750  14
  -4  -8   5 675.698 17.5502   4
   4  -8  -5 663.285 18.6973   5
   4  -8  -5 664.116 17.9063  11
  -4   8   5 667.226 17.0996  15
  -4   8   5 681.430 18.4460   6
   4   8  -5 645.599 16.7820   9
   4   8  -5 663.519 17.7037   1
  -4   8   5 701.516 17.3822   2
   2  -8  -5 1172.54 26.6069  11
  -2  -8   5 1179.47 26.3912  14
   2  -8  -5 1180.71 27.7153   5
  -2  -8   5 1174.60 26.5236   4
   2  -8  -5 1131.13 28.6505  16
   2  -8  -5 1077.46 25.6289  12
  -2   8   5 1161.52 26.5868   6
   2   8  -5 1160.37 25.0062   1
   2   8  -5 1180.81 25.2769   9
   0  -8   5 154.768 6.17997  11
   0  -8  -5 156.603 9.21089  16
   0  -8   5 163.625 7.77678  14
   0  -8  -5 159.241 8.28327  12
   0  -8  -5 148.630 8.18515   5
   0  -8   5 144.654 8.09096   4
   0   8  -5 150.832 6.89433   9
   0   8   5 155.445 7.83974   6
   0   8   5 160.722 6.06854  10
  -2  -8  -5 546.603 18.2423   5
  -2  -8  -5 553.840 19.6982  16
  -2  -8  -5 554.999 18.2042  12
   2  -8   5 559.810 17.2253   4
   2  -8   5 565.419 15.7330  14
   2  -8   5 552.934 14.6585  11
   2   8   5 548.986 16.7488   6
  -2   8  -5 564.664 17.4312   8
   2   8   5 563.040 13.8460  10
  -2   8  -5 566.949 15.1937   9
  -4  -8  -5 186.004 10.9176   5
  -4  -8  -5 176.132 11.1948  12
   4  -8   5 175.691 8.25439  11
   4  -8   5 171.175 9.40446   4
   4   8   5 174.457 9.28358   6
   4   8   5 162.378 8.71990   7
  -4   8  -5 160.197 7.50276   9
  -4   8  -5 180.140 10.0221   8
   6  -8   5 48.7242 6.15839   4
  -6  -8  -5 34.4191 6.10240   5
   6  -8   5 43.1484 5.12747  11
  -6  -8  -5 37.5248 6.78565  12
  -6   8  -5 44.3373 6.91344   8
   6   8   5 33.8103 5.03311   7
  -9  -9   5 744.696 23.2866  15
   9  -9  -5 778.004 20.9936  11
   9  -9  -5 810.377 22.7452   5
   9   9  -5 732.607 19.2385   9
   9   9  -5 777.058 23.3241   1
  -9   9   5 818.536 23.7265   6
  -9   9   5 781.236 22.8588  15
  -7  -9   5 402.023 13.4878  14
   7  -9  -5 410.045 14.3442   5
   7  -9  -5 440.749 14.2474  11
  -7   9   5 426.217 14.8127  15
  -7   9   5 387.602 14.8585   6
   7   9  -5 406.979 13.0667   9
   7   9  -5 428.172 15.3000   1
  -5  -9   5 667.995 18.8066  14
  -5  -9   5 659.295 18.1047   4
   5  -9  -5 716.391 19.2135  11
   5  -9  -5 654.739 17.9763   4
   5  -9  -5 688.963 19.8039   5
  -5   9   5 684.259 18.6050  15
  -5   9   5 694.344 19.7224   6
   5   9  -5 672.487 17.7999   9
   5   9  -5 681.795 18.8613   1
   3  -9  -5 401.664 14.1232   5
  -3  -9   5 393.759 13.1027   4
   3  -9  -5 404.379 13.3414  11
  -3  -9   5 395.702 13.4339  14
  -3   9   5 396.095 13.6916   6
  -3   9   5 402.933 12.1321  15
   3   9  -5 390.359 12.2970   9
   1  -9  -5 835.483 21.8544  11
   1  -9  -5 855.071 23.1712   5
   1  -9  -5 811.627 24.3475  16
  -1  -9   5 859.885 22.1895   4
  -1  -9   5 832.172 21.5558  14
   1   9  -5 793.992 20.0222   9
  -1   9   5 819.466 21.5128   6
   1  -9   5 -0.2187 2.00842   4
  -1  -9  -5 3.92058 3.30133   5
   1  -9   5 2.03827 1.63204  11
   1  -9   5 1.43518 2.53153  14
  -1  -9  -5 1.90882 2.41152  16
  -1  -9  -5 0.25343 2.53400  12
  -1   9  -5 2.81244 1.57151   9
   1   9   5 0.99610 2.27182   6
  -1   9  -5 2.51016 2.36275   8
   3  -9   5 742.237 18.9959  11
   3  -9   5 736.784 21.2015   4
  -3  -9  -5 749.661 22.8520  12
  -3  -9  -5 725.515 23.1153   5
  -3   9  -5 749.646 22.0711   8
  -3   9  -5 735.494 19.0416   9
   3   9   5 736.690 21.1319   6
  -5  -9  -5 27.4412 5.84112  12
  -5  -9  -5 41.0308 6.24294   5
   5  -9   5 50.2505 5.51340  11
   5  -9   5 41.3090 5.63248   4
   5   9   5 47.7306 6.30036   6
  -5   9  -5 54.4274 6.90530   8
   8 -10  -5 83.6302 6.75572  11
  -8 -10   5 86.4112 7.07428   2
   8 -10  -5 85.9900 6.68378   5
  -8  10   5 76.8806 8.12648   6
  -8  10   5 88.1240 7.34808  15
   8  10  -5 86.8993 6.06924   9
   8  10  -5 91.9314 7.66657   1
  -6 -10   5 6.78735 2.99066  14
   6 -10  -5 2.34396 2.22644   5
   6 -10  -5 1.49728 2.19963  11
  -6  10   5 6.22841 2.23016  15
   6  10  -5 1.74021 1.69351   9
   6  10  -5 1.07071 2.52560   1
  -6  10   5 4.61444 2.96869   6
  -4 -10   5 3.89380 2.64096   4
  -4 -10   5 4.42767 2.60452  14
   4 -10  -5 0.70982 2.11879   4
   4 -10  -5 -0.0191 2.89618  11
   4 -10  -5 3.30167 3.26058   5
  -4  10   5 3.69309 2.09151   6
  -4  10   5 1.59997 1.86727  15
   4  10  -5 2.99059 1.69643   9
   2 -10  -5 146.223 9.50087  16
  -2 -10   5 145.105 8.55692   4
   2 -10  -5 145.240 8.58295  11
   2 -10  -5 134.640 9.05637   5
  -2 -10   5 132.344 7.66964  14
   2  10  -5 135.336 6.97403   9
  -2  10   5 142.054 8.31994   6
   0 -10  -5 23.9980 4.99861   5
   0 -10   5 26.1758 4.39977  14
   0 -10  -5 29.8450 5.08766  11
   0 -10   5 27.8828 5.13731   4
   0  10   5 24.8221 4.30807   6
   0  10  -5 24.3331 3.63670   9
   2 -10   5 115.161 6.55188  11
  -2 -10  -5 119.245 9.23844   5
   2 -10   5 123.328 7.65730  14
   2 -10   5 120.263 9.00239   4
  -2  10  -5 114.987 6.93224   9
   2  10   5 117.385 7.59325   6
  -2  10  -5 133.360 8.45100   8
   4 -10   5 13.9152 4.31763   4
   4 -10   5 9.51991 2.75017  11
  -4 -10  -5 3.89445 4.02206   5
   4  10   5 10.3814 3.56365   6
  -4  10  -5 13.9340 4.09642   8
   7 -11  -5 49.2476 6.32700   5
   7 -11  -5 57.8575 6.49446  11
  -7 -11   5 51.0845 6.81686  14
   7  11  -5 63.5434 6.70489   1
  -7  11   5 62.0476 7.45579   6
  -7  11   5 64.6793 5.75746  15
   7  11  -5 66.5809 5.71367   9
   5 -11  -5 420.760 15.4496   5
  -5 -11   5 402.108 14.6361  14
   5 -11  -5 434.502 15.4135  11
  -5 -11   5 338.597 15.4150   4
   5  11  -5 417.158 13.9460   9
  -5  11   5 429.358 14.4580  15
  -5  11   5 422.581 15.9024   6
  -3 -11   5 223.706 10.8425  14
   3 -11  -5 231.833 11.2944  11
  -3 -11   5 227.735 10.7944   4
   3 -11  -5 230.968 11.5493   5
   3  11  -5 231.479 10.0599   9
  -3  11   5 228.783 10.7935   6
  -1 -11   5 99.8654 7.44246  14
   1 -11  -5 92.9394 7.06468  11
   1 -11  -5 100.041 9.35833   5
  -1 -11   5 101.593 7.56455   4
   1  11  -5 95.8348 6.55811   9
  -1  11   5 96.1938 7.39004   6
   1 -11   5 99.9628 7.47955  14
  -1 -11  -5 89.8682 7.89245  11
   1 -11   5 85.2230 7.24687   4
  -1 -11  -5 87.3927 8.94725   5
  -1  11  -5 90.3958 6.46732   9
   1  11   5 78.3276 7.01288   6
  -3 -11  -5 47.5466 7.07932   5
   3 -11   5 44.0388 6.25363   4
  -3  11  -5 40.6265 4.82736   9
   3  11   5 45.6363 5.81921   6
   6 -12  -5 380.506 16.3801  11
  -6 -12   5 304.372 13.3094  14
   6 -12  -5 308.706 15.2456   5
   6  12  -5 304.625 12.0027   9
  -4 -12   5 279.557 12.7090  14
   4 -12  -5 290.967 12.9130   4
   4 -12  -5 269.326 12.6355  11
  -4 -12   5 275.075 12.7725   4
   4  12  -5 268.534 11.3360   9
  -4  12   5 287.678 13.2059   6
   2 -12  -5 52.2437 7.07312   5
  -2 -12   5 59.9860 6.82522  14
   2 -12  -5 64.1692 7.08248  11
  -2 -12   5 63.8070 6.82278   4
  -2  12   5 53.2684 6.22023   6
   2  12  -5 54.6509 5.80848   9
   0 -12  -5 428.786 16.4071  11
   0 -12  -5 412.807 16.7671   5
   0 -12   5 438.207 15.6586  14
   0 -12   5 432.380 16.9012   4
   0  12  -5 425.674 14.4160   9
   0  12   5 401.362 15.5834   6
  -2  12  -5 17.0434 3.47941   9
  12   0  -6 156.807 9.24834   7
 -12   0   6 168.245 10.8517  15
 -12   0   6 152.809 11.3437   8
  10   0  -6 1139.34 26.9141   1
 -10   0   6 1146.66 30.6011   8
  10   0  -6 1102.01 26.3335   7
 -10   0   6 1131.82 28.9556  15
  -8   0   6 1476.72 33.2282  15
   8   0  -6 1473.99 31.5313   1
   8   0  -6 1453.85 29.7591   7
  -8   0   6 1517.82 30.2793   2
   6   0  -6 2974.49 55.7161  12
  -6   0   6 3084.89 54.3345   2
  -6   0   6 3043.02 55.9393  15
   6   0  -6 2920.76 53.3269   5
  -6   0   6 2971.95 52.2361  14
   6   0  -6 2910.32 52.0900   7
   6   0  -6 2955.99 54.9621   1
  -4   0   6 2047.16 37.2342  14
   4   0  -6 2047.72 36.9768   5
  -4   0   6 2006.22 38.3284  15
  -4   0   6 2075.75 37.8954   2
   4   0  -6 2036.43 39.2611  12
   4   0  -6 2026.77 36.4605  16
  -2   0   6 7902.34 135.247  10
  -2   0   6 7942.72 135.538   6
  -2   0   6 7974.57 138.657  14
   2   0  -6 7773.90 141.269   3
  -2   0   6 7982.23 141.331   4
   2   0  -6 8044.51 135.679  12
   2   0  -6 8007.07 150.936  16
   2   0  -6 7898.44 132.892   5
  -2   0   6 7862.88 137.178   2
   0   0  -6 234.520 8.67314  12
   0   0   6 219.675 7.23297  14
   0   0  -6 206.860 6.68116   8
   0   0   6 212.649 6.05011   2
   0   0  -6 211.668 9.02285  13
   0   0   6 224.517 6.50483   6
   0   0  -6 221.741 8.78817  16
   0   0   6 224.194 6.64186  10
   0   0   6 219.062 7.28562   4
   0   0  -6 215.430 8.54355   3
   0   0  -6 220.364 7.00935   5
   2   0   6 4818.82 82.8401  14
   2   0   6 4762.03 82.4623  10
  -2   0  -6 4822.11 86.2682  12
   2   0   6 4641.13 81.7052   7
  -2   0  -6 4822.92 88.2536  16
  -2   0  -6 4854.12 87.0658   3
   2   0   6 4756.51 84.1700   4
  -2   0  -6 4496.28 89.9314  13
   4   0   6 53.5971 3.99898   7
  -4   0  -6 61.5224 7.02881   3
   4   0   6 46.8440 3.87889  10
  -4   0  -6 53.1686 4.69917   8
   4   0   6 50.6411 4.77589   4
  -4   0  -6 64.6639 6.80013  12
  -4   0  -6 51.0607 5.75308  16
  -6   0  -6 824.676 26.0070   3
  -6   0  -6 845.177 25.4559  12
   6   0   6 801.103 20.3528  10
 -11  -1   6 4.99689 4.24981   8
 -11  -1   6 4.16000 3.95386  15
  11  -1  -6 2.43966 1.93870   7
 -11   1   6 3.62765 3.96109  15
  11   1  -6 2.93907 2.29960   7
  11   1  -6 7.87295 3.02268   1
 -11   1   6 5.63982 4.20313   8
  -9  -1   6 451.798 12.9306   2
   9  -1  -6 480.113 13.6423   7
   9  -1  -6 437.070 13.4775   1
  -9  -1   6 475.994 16.1774  15
   9   1  -6 470.888 14.7068   1
  -9   1   6 445.494 12.7529   2
  -9   1   6 446.836 16.1292   8
  -9   1   6 457.260 15.6293  15
   9   1  -6 447.789 13.1790   7
   7  -1  -6 425.200 11.9485   5
   7  -1  -6 408.018 11.9950   1
  -7  -1   6 422.601 11.9062   2
  -7  -1   6 429.985 13.5652  15
  -7   1   6 426.943 13.4900  15
   7   1  -6 403.387 10.5791   7
   7   1  -6 419.978 12.7878   1
  -7   1   6 427.299 11.6737   2
   5  -1  -6 91.6751 4.46072   5
  -5  -1   6 84.4385 4.10948  14
  -5  -1   6 85.5782 4.55393   2
   5  -1  -6 84.2232 5.02589  12
   5   1  -6 87.0738 4.94458  12
   5   1  -6 82.5343 3.05404   9
   5   1  -6 94.7188 5.88183  13
   5   1  -6 92.4628 4.98508   1
  -5   1   6 85.8304 4.61963   2
  -5   1   6 91.0371 5.14535  15
   5   1  -6 90.0237 3.71786   5
  -5   1   6 76.0093 3.24771   6
  -5   1   6 85.3228 3.80740  14
   3  -1  -6 1967.66 36.8042   5
   3  -1  -6 2007.28 38.8816  12
   3  -1  -6 2027.34 37.0875  16
  -3  -1   6 1996.45 36.9241   2
  -3  -1   6 1976.74 35.4796   4
  -3  -1   6 2018.41 36.8972  14
   3  -1  -6 1967.67 37.7877   3
  -3   1   6 1963.07 36.6194  15
  -3   1   6 2033.21 36.8115  14
   3   1  -6 1988.62 38.4071   3
  -3   1   6 1982.91 36.6485   2
   3   1  -6 2047.18 37.4350  16
   3   1  -6 1967.75 35.2202   5
  -3   1   6 2006.88 35.3382   6
   3   1  -6 1993.25 38.1708  12
   1  -1  -6 39.9676 4.05694  12
   1  -1  -6 43.0821 3.67540  16
   1  -1  -6 51.3723 3.92754   3
  -1  -1   6 38.1789 2.94033   4
  -1  -1   6 42.5173 3.05563   2
  -1  -1   6 36.8961 2.40807  10
   1  -1  -6 37.9519 3.01870   5
  -1  -1   6 38.3058 3.27277  14
  -1   1   6 43.2449 3.20047  14
  -1   1   6 40.0267 2.88198   4
   1   1  -6 42.7162 3.66987  12
   1   1  -6 39.3336 2.46564   5
  -1   1   6 43.4981 2.77100   2
  -1   1   6 40.0992 2.52117   6
  -1   1   6 40.8097 2.50603  10
  -1   1   6 38.5921 2.06648  15
   1   1  -6 40.7222 3.88131   3
   1   1  -6 39.0781 3.68397  16
   1  -1   6 463.591 10.5529   2
   1  -1   6 514.548 13.1942   4
  -1  -1  -6 466.965 16.2355  13
   1  -1   6 484.954 11.7108  10
  -1  -1  -6 506.070 15.1691  16
  -1  -1  -6 481.689 11.5615   8
  -1  -1  -6 501.644 14.7122  12
  -1  -1  -6 508.241 14.4749   3
   1  -1   6 506.431 12.5305  14
   1   1   6 493.812 11.9374  10
   1   1   6 487.850 11.2054   7
   1   1   6 501.729 13.0135   4
   1   1   6 507.334 12.6170  14
   1   1   6 516.705 12.4442   6
  -1   1  -6 493.485 14.0685  12
  -1   1  -6 467.605 15.0583  13
  -1   1  -6 471.349 12.4944   8
  -1   1  -6 493.460 14.5186   3
  -1   1  -6 485.892 15.1137  16
   3  -1   6 393.702 10.8376  14
   3  -1   6 391.842 10.9947  10
  -3  -1  -6 382.368 11.1703   8
   3  -1   6 389.189 12.3385   4
  -3  -1  -6 396.577 14.0981  12
  -3  -1  -6 400.208 14.3095   3
  -3  -1  -6 388.364 14.5550  16
   3  -1   6 356.099 11.4848   7
  -3   1  -6 375.771 14.4428  16
  -3   1  -6 399.647 13.4885  12
   3   1   6 405.836 12.6447   4
   3   1   6 400.777 11.1789  10
   3   1   6 389.107 10.9928   7
  -3   1  -6 420.233 14.5999   3
  -3   1  -6 389.481 12.0996   8
   3   1   6 399.813 11.1880  14
   5  -1   6 8.27675 2.34338  10
  -5  -1  -6 3.54599 2.64693  16
  -5  -1  -6 6.50803 3.63196  12
  -5  -1  -6 6.67968 4.16596   3
   5  -1   6 3.66100 2.39234   4
   5   1   6 3.19544 1.74984   7
  -5   1  -6 0.88419 2.76190  16
  -5   1  -6 2.99630 2.50545   8
  -5   1  -6 7.19719 4.05542   3
  -5   1  -6 4.27790 2.94886  12
   5   1   6 3.29474 1.86153  10
  -7  -1  -6 220.469 13.3618   3
  -7  -1  -6 245.701 13.8015  12
   7  -1   6 211.581 9.32143  10
  -7   1  -6 225.947 11.3517   8
  -7   1  -6 226.784 13.4179   3
  -7   1  -6 241.229 13.6497  12
   7   1   6 228.713 9.47163  10
 -12  -2   6 115.983 9.83683   8
 -12  -2   6 119.825 9.69555  15
  12  -2  -6 138.673 8.88567   7
  12   2  -6 123.060 8.37788   1
 -12   2   6 138.552 10.8903   8
 -12   2   6 124.521 9.61874  15
  10  -2  -6 181.114 8.49807   7
 -10  -2   6 162.703 10.7213   8
 -10  -2   6 162.702 10.0856  15
 -10   2   6 159.521 10.1467   8
  10   2  -6 167.596 8.96836   1
 -10   2   6 151.245 9.06057  15
  10   2  -6 158.910 7.86928   7
  -8  -2   6 701.526 19.6667  15
   8  -2  -6 721.794 18.2525   5
  -8  -2   6 725.367 17.6088   2
   8  -2  -6 722.111 17.5383   1
   8   2  -6 703.087 16.6586   7
  -8   2   6 704.632 19.5484  15
  -8   2   6 695.940 19.6711   8
  -8   2   6 719.013 17.2127   2
   8   2  -6 705.016 19.1070   1
   6  -2  -6 1088.26 23.3442   1
  -6  -2   6 1129.99 23.7780   2
  -6  -2   6 1114.23 22.2197  14
   6  -2  -6 1141.17 23.9396   5
   6  -2  -6 1107.42 24.9526  12
  -6   2   6 1132.98 23.3330   2
   6   2  -6 1108.37 25.0177   1
  -6   2   6 1089.10 21.5971  14
   6   2  -6 1102.48 20.9943   9
  -6   2   6 1079.46 22.0115   6
  -6   2   6 1137.52 24.8907  15
   4  -2  -6 597.122 15.3262  12
  -4  -2   6 585.884 14.0676   2
  -4  -2   6 604.886 13.8049  14
   4  -2  -6 595.262 14.1922   5
   4  -2  -6 572.631 11.9796  11
  -4  -2   6 566.333 11.8978   4
   4  -2  -6 575.893 12.8349  16
   4   2  -6 599.345 14.6028  13
   4   2  -6 565.282 12.2259   9
  -4   2   6 569.652 13.9278  15
  -4   2   6 603.433 13.3796  14
  -4   2   6 594.582 13.8154   2
  -4   2   6 597.647 12.9097   6
   4   2  -6 560.190 11.5349   5
   4   2  -6 608.337 14.5370  12
  -2  -2   6 394.996 10.4317  14
  -2  -2   6 386.608 10.0047   2
  -2  -2   6 385.085 9.66087   4
  -2  -2   6 382.742 8.76794  10
   2  -2  -6 371.464 10.5628   3
   2  -2  -6 385.308 10.9551  16
   2  -2  -6 390.974 10.7066   5
   2  -2  -6 380.589 11.6992  12
   2   2  -6 377.859 10.7073  12
  -2   2   6 388.349 9.50727   6
  -2   2   6 399.681 10.2371  14
   2   2  -6 411.406 11.7093  16
  -2   2   6 360.389 8.92807  15
   2   2  -6 375.527 11.3362   3
  -2   2   6 388.273 9.74940   2
   0  -2  -6 56.9624 3.96814   5
   0  -2   6 52.3287 3.80153   4
   0  -2  -6 59.3321 4.64107  16
   0  -2  -6 55.3647 4.27801   3
   0  -2   6 52.0380 2.99623   2
   0  -2   6 56.4851 3.01659  10
   0  -2  -6 63.0646 5.07584  12
   0  -2   6 53.1702 3.78056  14
   0   2   6 47.2453 2.66650   7
   0   2   6 53.3918 3.38266   6
   0   2   6 49.9988 2.75742   2
   0   2  -6 55.0920 4.67612  16
   0   2   6 52.4777 3.42473  14
   0   2  -6 51.9442 3.62385   8
   0   2  -6 52.5605 4.55932   3
   0   2   6 50.8519 3.22539  10
   0   2  -6 49.5265 3.92550  12
  -2  -2  -6 16.3893 3.72941  12
   2  -2   6 8.48326 2.28689   4
  -2  -2  -6 9.83018 2.94964   3
   2  -2   6 14.4348 2.39832  14
   2  -2   6 12.3814 2.06628  10
  -2  -2  -6 11.2092 3.08106  16
  -2   2  -6 10.2353 3.12419  16
  -2   2  -6 17.4003 3.63221   3
  -2   2  -6 10.9642 2.55079  12
   2   2   6 9.04216 1.77483   7
  -2   2  -6 8.50844 2.39278   8
   2   2   6 9.34374 1.88106  14
   2   2   6 9.06056 2.19282   6
   2   2   6 14.4321 2.09773  10
  -4  -2  -6 143.635 9.17137   3
  -4  -2  -6 147.497 9.45399  12
  -4  -2  -6 144.618 9.46049  16
   4  -2   6 134.024 7.14174   4
   4  -2   6 134.404 6.26898  10
   4   2   6 142.288 6.68466   7
  -4   2  -6 150.255 9.36301  16
  -4   2  -6 151.361 8.69012  12
   4   2   6 140.886 6.48339  10
  -4   2  -6 139.784 9.22766   3
  -4   2  -6 142.468 7.82111   8
  -6  -2  -6 -0.2848 2.57381   3
   6  -2   6 1.19163 1.98133  10
  -6  -2  -6 0.90422 3.89491  12
   6  -2   6 -2.1562 1.72254   4
  -6   2  -6 2.16937 3.14480  12
  -6   2  -6 -0.8669 2.58849   8
   6   2   6 -1.2561 1.80109  10
   6   2   6 -0.2382 1.71121   7
  -6   2  -6 2.38384 3.88047   3
 -11  -3   6 121.733 10.2089   8
 -11  -3   6 136.328 9.86070  15
  11  -3  -6 128.179 7.87272   7
  11   3  -6 115.879 8.13299   1
 -11   3   6 103.505 9.17585   8
 -11   3   6 115.327 9.06462  15
  -9  -3   6 3.05580 2.40531   2
  -9  -3   6 8.37010 3.47181  15
   9  -3  -6 4.45847 2.20068   5
  -9   3   6 2.14373 2.19240   2
  -9   3   6 -2.8973 2.68962  15
   9   3  -6 2.51056 1.79318   7
  -9   3   6 -0.0386 3.19446   8
   9   3  -6 -0.6112 1.86434   1
   7  -3  -6 54.7743 3.87978   1
  -7  -3   6 52.8023 3.59705  14
   7  -3  -6 58.1960 4.64347   5
  -7  -3   6 74.5424 5.78085  15
  -7  -3   6 60.6173 4.76421   2
  -7   3   6 58.4077 3.96307   6
  -7   3   6 60.1095 4.33743   2
  -7   3   6 54.9064 4.75184   8
  -7   3   6 70.8159 5.68614  15
   7   3  -6 61.8613 5.01610   1
  -5  -3   6 548.482 13.8644   2
   5  -3  -6 511.709 14.3835  12
   5  -3  -6 527.785 11.9172  11
   5  -3  -6 533.919 14.0526   5
  -5  -3   6 532.417 12.9882  14
   5   3  -6 521.811 11.8244   9
  -5   3   6 523.407 12.3666  14
  -5   3   6 536.868 12.7838   6
  -5   3   6 525.842 13.8486  15
   5   3  -6 525.833 14.4241   1
  -5   3   6 535.833 13.2828   2
   3  -3  -6 23.1672 2.07266  11
   3  -3  -6 28.0829 3.63927  12
   3  -3  -6 24.4962 2.55386  16
  -3  -3   6 30.4707 1.76447  10
  -3  -3   6 21.2270 2.31287   4
  -3  -3   6 22.9571 2.83621   2
   3  -3  -6 21.9384 3.18867   5
   3  -3  -6 25.3891 2.47581   3
  -3  -3   6 27.5498 3.10469  14
  -3   3   6 27.7882 2.51914   6
   3   3  -6 30.9096 2.79923  12
  -3   3   6 19.6369 2.32168  15
  -3   3   6 25.5072 2.77718  14
  -3   3   6 20.0723 2.55870   2
   3   3  -6 23.0466 3.06514   3
   1  -3  -6 613.411 16.1517  16
  -1  -3   6 591.907 13.7324   2
  -1  -3   6 596.066 14.1337   4
  -1  -3   6 592.433 12.4987  10
   1  -3  -6 598.196 15.1510   5
   1  -3  -6 594.784 14.5986   3
   1  -3  -6 584.288 16.1544  12
  -1  -3   6 620.803 14.6462  14
   1   3  -6 586.727 14.2253  12
   1   3  -6 626.055 16.0787   3
  -1   3   6 608.801 13.6099  10
   1   3  -6 609.274 16.6049  16
  -1   3   6 603.349 14.0987   6
  -1   3   6 590.826 14.3310  14
  -1   3   6 576.633 13.2333   2
   1  -3   6 18.5027 2.74159   4
   1  -3   6 17.6093 2.02936   2
  -1  -3  -6 15.3141 3.36071  12
  -1  -3  -6 17.9232 3.33103  16
  -1  -3  -6 15.9293 3.12543   3
   1  -3   6 19.9096 2.21944  10
   1  -3   6 17.8275 2.65552  14
   1   3   6 21.1316 2.93153   6
  -1   3  -6 18.2751 2.94079  12
  -1   3  -6 18.4406 2.97186   8
   1   3   6 14.4495 1.64841   2
   1   3   6 16.9051 2.19537   7
   1   3   6 19.8966 2.47092  10
  -1   3  -6 22.3978 3.64869   3
   1   3   6 24.1649 2.98022  14
  -1   3  -6 19.4368 3.45042  16
  -3  -3  -6 9.77379 3.75703   3
   3  -3   6 3.22098 2.06018   4
  -3  -3  -6 2.59438 2.13709  16
  -3  -3  -6 2.49515 2.61992  12
   3  -3   6 2.04012 1.19002  10
   3  -3   6 1.84868 1.42557  14
   3   3   6 4.57791 1.63533   7
   3   3   6 4.04252 2.08778   6
   3   3   6 6.02062 1.90304  10
  -3   3  -6 2.37427 2.35627  12
  -3   3  -6 2.89102 2.27097   8
  -3   3  -6 3.24836 2.77864   3
  -3   3  -6 3.31168 2.72680  16
   3   3   6 0.61907 1.27412  14
  -5  -3  -6 83.7415 8.89619  12
   5  -3   6 67.2215 4.85750  10
   5  -3   6 72.6771 5.63858   4
  -5  -3  -6 87.9290 8.69447   3
  -5  -3  -6 63.4756 7.23776  16
   5   3   6 73.5169 5.56502   7
  -5   3  -6 62.9096 6.82670  16
  -5   3  -6 66.2583 6.32772   8
  -5   3  -6 70.2819 6.87371   3
   5   3   6 69.2985 4.97702  10
  -7  -3  -6 101.277 10.3099  12
   7  -3   6 96.4500 7.09991   4
  -7  -3  -6 92.6989 9.29638   3
   7   3   6 88.4949 6.83526   7
  -7   3  -6 98.3386 8.08068   8
  -7   3  -6 83.8957 9.51820   3
   7   3   6 87.3647 6.08012  10
  10  -4  -6 121.642 7.56592   5
 -10  -4   6 108.733 8.54499  15
  10   4  -6 115.177 8.08206   1
 -10   4   6 117.253 8.65451   8
 -10   4   6 114.598 8.02367  15
   8  -4  -6 363.043 12.3121   5
  -8  -4   6 375.174 13.7083  15
  -8  -4   6 352.199 11.6782   2
   8   4  -6 368.015 13.1887   1
  -8   4   6 368.124 13.1950  15
  -8   4   6 348.171 11.3646   6
  -8   4   6 345.255 10.9020   2
  -8   4   6 365.250 12.7043   8
  -6  -4   6 198.867 7.96431   2
   6  -4  -6 191.542 8.08793   5
   6  -4  -6 199.413 8.30331  12
  -6  -4   6 181.806 6.94792  14
   6  -4  -6 192.231 6.54814  11
  -6   4   6 182.798 7.01936   2
   6   4  -6 177.548 8.18815   1
  -6   4   6 208.919 8.48435  15
   6   4  -6 190.758 6.33312   9
  -6   4   6 185.584 7.32300   8
  -6   4   6 200.356 7.38660   6
   4  -4  -6 1040.81 23.8429  12
  -4  -4   6 1106.40 22.8744  14
   4  -4  -6 1037.69 22.4178  16
   4  -4  -6 1103.22 23.9859   5
   4  -4  -6 1053.03 21.5736  11
  -4  -4   6 1053.50 22.8491   2
  -4  -4   6 1021.16 21.0877   4
  -4   4   6 1074.20 22.0768  14
  -4   4   6 1097.98 22.4629   2
   4   4  -6 1092.43 23.9740   1
   4   4  -6 1076.36 21.5077   9
  -4   4   6 1076.71 22.4566   6
  -4   4   6 1065.30 22.4328  15
  -2  -4   6 4.13278 0.86197  10
   2  -4  -6 6.98710 1.97536  16
   2  -4  -6 2.76822 2.10773   5
   2  -4  -6 4.93191 1.55353   3
  -2  -4   6 7.36601 1.98822   4
   2  -4  -6 2.76522 2.26826  12
  -2  -4   6 8.06671 2.15947  14
   2   4  -6 6.98614 2.15063   3
  -2   4   6 6.64492 1.61268   2
  -2   4   6 5.40275 1.20716  15
  -2   4   6 6.76316 1.78260  14
   2   4  -6 6.24827 1.49177  12
  -2   4   6 6.77238 1.72353   6
   0  -4  -6 2525.98 49.3722  12
   0  -4   6 2397.36 43.6985  10
   0  -4  -6 2498.26 49.7545  16
   0  -4  -6 2477.05 48.0032   5
   0  -4   6 2565.03 46.4835  14
   0  -4   6 2513.51 46.7917   4
   0  -4   6 2480.54 43.9606  11
   0   4   6 2469.82 46.4373  14
   0   4  -6 2517.47 47.5146   8
   0   4   6 2407.05 44.3434   2
   0   4  -6 2465.53 48.1706   3
   0   4  -6 2492.56 50.3438  16
   0   4   6 2521.32 46.5489   6
   0   4   6 2489.29 45.2014  10
   0   4  -6 2426.30 45.3252  12
   2  -4   6 27.6654 2.92425  11
   2  -4   6 28.5820 3.28259  14
   2  -4   6 31.2763 2.98462  10
  -2  -4  -6 27.0291 4.59107  12
  -2  -4  -6 33.4148 4.97418  16
  -2  -4  -6 29.7133 4.53949   3
   2  -4   6 26.9456 3.63211   4
   2   4   6 27.6203 3.15102  10
   2   4   6 25.8390 3.45966   6
  -2   4  -6 44.7246 5.32208  16
  -2   4  -6 28.1579 3.90027   8
  -2   4  -6 31.4742 4.69268   3
   2   4   6 30.5823 3.26734   7
   4  -4   6 1252.29 26.6682  10
  -4  -4  -6 1267.03 31.4244   3
  -4  -4  -6 1237.54 33.0954  16
  -4  -4  -6 1325.01 33.2210  12
   4  -4   6 1313.51 29.7061   4
  -4   4  -6 1210.76 33.3613  16
   4   4   6 1266.47 28.4243   7
  -4   4  -6 1320.07 32.2717   3
   4   4   6 1284.17 27.2493  10
  -4   4  -6 1280.16 30.2861   8
   6  -4   6 45.0599 5.35500   4
  -6  -4  -6 47.6856 7.04421   3
  -6  -4  -6 57.9790 8.32369  12
  -6   4  -6 51.6662 6.62863   8
   6   4   6 44.9814 5.07401   7
   6   4   6 48.0196 4.73160  10
  -6   4  -6 50.2146 7.11742   3
 -11  -5   6 202.394 11.7993  15
 -11  -5   6 204.773 12.8725   8
  11  -5  -6 211.571 9.99552   7
 -11   5   6 195.225 10.7026  15
 -11   5   6 204.857 11.5478   8
  11   5  -6 199.301 10.9299   1
   9  -5  -6 2.91649 2.60519   5
  -9  -5   6 2.34747 2.59315   2
  -9  -5   6 2.07383 2.89800  15
  -9   5   6 0.90490 2.78280   8
  -9   5   6 4.04100 3.29339  15
  -9   5   6 4.59456 2.03648   2
  -9   5   6 3.92943 2.54685   6
   9   5  -6 4.55451 2.72844   1
  -7  -5   6 15.6204 2.61438  14
  -7  -5   6 17.0920 3.33840   2
   7  -5  -6 18.6731 2.66423  11
   7  -5  -6 15.1686 3.29435   5
  -7   5   6 22.9285 3.27900   2
   7   5  -6 15.5197 3.33323   1
  -7   5   6 18.3693 3.17060   6
   7   5  -6 17.1490 2.37416   9
  -7   5   6 21.4664 3.96783  15
  -7   5   6 17.7218 3.10759   8
   5  -5  -6 136.761 6.85499  12
  -5  -5   6 127.491 6.48643   2
  -5  -5   6 130.978 6.24959  14
   5  -5  -6 139.084 7.10868   5
   5  -5  -6 128.781 5.71318  11
  -5   5   6 135.293 6.59542  15
   5   5  -6 146.572 7.14366   1
  -5   5   6 147.493 6.38276   2
   5   5  -6 134.355 5.57595   9
  -5   5   6 142.195 6.38858   6
  -3  -5   6 86.4807 4.76351   4
   3  -5  -6 85.3944 6.12023  12
   3  -5  -6 90.5892 4.73420  11
  -3  -5   6 93.7997 5.28054  14
   3  -5  -6 90.8137 5.30490  16
   3  -5  -6 94.7040 6.01799   5
  -3   5   6 82.9576 4.19124  15
  -3   5   6 87.2800 4.73568   2
   3   5  -6 94.8428 5.34300   1
   3   5  -6 93.7196 4.57364   9
  -3   5   6 91.9484 5.01790   6
   1  -5  -6 232.153 9.69287  12
   1  -5  -6 205.401 7.20373   3
   1  -5  -6 229.396 9.52512  16
  -1  -5   6 214.129 8.01934   4
  -1  -5   6 227.682 8.32304  14
   1  -5  -6 225.575 9.06674   5
  -1   5   6 230.811 7.38931   2
  -1   5   6 221.044 7.25230  10
   1   5  -6 241.184 9.22918   3
  -1   5   6 233.703 8.37644   6
  -1  -5  -6 35.8720 5.02118  12
  -1  -5  -6 28.8348 4.56050  16
  -1  -5  -6 24.9346 3.35127   3
  -1  -5  -6 33.3467 4.50309   5
   1  -5   6 34.6089 4.21436   4
   1  -5   6 34.2934 2.81312  11
   1  -5   6 33.5259 2.48940  10
   1  -5   6 38.4633 4.07254  14
  -1   5  -6 41.3371 4.88751   3
   1   5   6 33.0625 3.94326   6
  -1   5  -6 42.2481 4.61380   8
   1   5   6 33.4584 3.46633   7
   1   5   6 36.7673 3.47231  10
  -1   5  -6 33.3108 4.95318  16
  -3  -5  -6 69.2391 6.87265   3
  -3  -5  -6 69.8031 7.48193  12
  -3  -5  -6 57.7324 6.35655  16
   3  -5   6 66.3692 4.06936  10
   3  -5   6 61.4432 4.41662  11
   3  -5   6 68.9253 5.27583   4
   3  -5   6 63.8357 4.64743  14
  -3   5  -6 53.1675 6.30373  16
   3   5   6 61.4580 4.87103   6
  -3   5  -6 63.2370 6.29394   3
   3   5   6 61.3604 4.40812  10
   3   5   6 66.2618 4.93752   7
  -3   5  -6 61.2891 5.64598   8
  -5  -5  -6 343.911 16.3593  12
  -5  -5  -6 340.809 14.7143   3
   5  -5   6 352.031 13.3935   4
   5   5   6 359.719 11.5235  10
  -5   5  -6 343.577 14.8046   3
  -5   5  -6 357.191 14.2399   8
  10  -6  -6 764.362 21.8787   5
 -10  -6   6 729.223 23.0469  15
 -10   6   6 776.551 23.0043  15
 -10   6   6 750.338 21.4161   6
  10   6  -6 790.340 23.3379   1
   8  -6  -6 4.31068 2.39356  11
  -8  -6   6 -2.7852 2.24997   2
   8  -6  -6 -1.4607 1.47329   5
   8   6  -6 0.97230 1.36138   9
  -8   6   6 2.42613 2.74799  15
  -8   6   6 6.13018 2.58066   6
   8   6  -6 1.11190 2.43217   1
  -8   6   6 -1.4077 1.60884   2
  -6  -6   6 1751.55 35.0186  14
   6  -6  -6 1709.24 34.2893  11
   6  -6  -6 1730.38 35.9847  12
  -6  -6   6 1720.16 35.6786   2
   6  -6  -6 1758.48 36.8562   5
  -6   6   6 1709.50 34.6558   2
   6   6  -6 1680.30 33.6609   9
  -6   6   6 1715.16 35.6286   6
  -6   6   6 1716.99 35.8650  15
   6   6  -6 1711.59 37.0785   1
   4  -6  -6 2.77684 1.90326  11
  -4  -6   6 4.93113 2.02668   4
   4  -6  -6 4.30768 1.63060  16
  -4  -6   6 4.32293 2.02555  14
   4  -6  -6 5.64045 2.25789  12
   4  -6  -6 5.94703 2.82457   5
   4   6  -6 7.01224 2.27939   1
  -4   6   6 2.37817 1.38942   2
  -4   6   6 9.90031 2.38270   6
  -4   6   6 6.34640 2.00454  15
   4   6  -6 4.58289 1.65819   9
  -2  -6   6 1217.41 26.2418   4
   2  -6  -6 1206.28 28.4046  16
  -2  -6   6 1244.58 26.7656  14
   2  -6  -6 1229.32 28.0425   5
   2  -6  -6 1196.06 27.7961  12
   2  -6  -6 1198.10 26.3052  11
   2   6  -6 1208.22 26.2455   1
  -2   6   6 1213.78 26.5202   6
  -2   6   6 1262.02 25.6263   2
   2   6  -6 1243.71 27.3740   3
   2   6  -6 1243.95 25.5798   9
   0  -6   6 207.997 8.69353   4
   0  -6   6 195.639 8.07012  14
   0  -6   6 188.411 6.37114  11
   0  -6  -6 195.495 9.76061  16
   0  -6  -6 183.254 9.39937  12
   0  -6  -6 200.772 9.41886   5
   0   6  -6 197.437 8.65238   8
   0   6   6 204.078 7.02184   2
   0   6  -6 199.033 8.82781   3
   0   6   6 205.245 7.18336  10
   0   6   6 212.119 8.54282   6
  -2  -6  -6 502.894 17.8202  16
  -2  -6  -6 505.661 17.5150  12
   2  -6   6 533.586 14.5000  14
   2  -6   6 511.089 13.4141  11
   2  -6   6 504.475 12.3101  10
  -2  -6  -6 514.974 16.8702   5
   2  -6   6 500.721 15.0959   4
  -2   6  -6 510.142 16.1247   3
  -2   6  -6 508.268 15.9469   8
   2   6   6 529.278 14.6750   7
   2   6   6 513.040 13.2865  10
   2   6   6 510.984 15.3934   6
  -4  -6  -6 166.927 10.9383  12
   4  -6   6 160.546 8.87569   4
   4  -6   6 153.517 7.47543  11
   4   6   6 155.167 8.69537   6
   4   6   6 151.388 8.05280   7
  -4   6  -6 156.826 9.27949   8
  -4   6  -6 152.179 9.37582   3
   4   6   6 159.038 7.13199  10
  -6  -6  -6 394.320 17.9652  12
   6  -6   6 406.801 14.9327   4
   6   6   6 384.986 12.4760  10
  -6   6  -6 418.860 16.4098   8
   6   6   6 385.425 14.4128   7
  -6   6  -6 373.179 15.8795   3
  -9  -7   6 197.370 11.1630  15
   9  -7  -6 192.321 9.99902   5
  -9  -7   6 194.767 9.44747   2
  -9   7   6 193.627 9.90500   6
  -9   7   6 178.394 10.0519  15
  -9   7   6 187.847 8.43020   2
   9   7  -6 189.484 10.5462   1
   7  -7  -6 438.092 13.1916  11
  -7  -7   6 432.307 13.3698  14
  -7  -7   6 443.057 14.3918   2
   7  -7  -6 452.193 14.9570   5
  -7   7   6 443.882 14.3736   6
   7   7  -6 442.573 15.3196   1
   7   7  -6 441.806 12.7383   9
  -7   7   6 451.963 14.7802  15
  -7   7   6 443.892 13.4531   2
  -5  -7   6 935.720 21.5589   4
   5  -7  -6 924.410 22.6019  12
   5  -7  -6 942.485 23.8759   5
  -5  -7   6 994.759 23.0949  14
   5  -7  -6 957.070 22.3703  11
  -5   7   6 968.767 22.2122   2
   5   7  -6 966.792 21.7522   9
  -5   7   6 984.580 22.6643  15
  -5   7   6 944.236 23.0905   6
   5   7  -6 982.117 23.9196   1
   3  -7  -6 333.839 11.9206  12
  -3  -7   6 354.410 11.7656  14
   3  -7  -6 351.657 11.1786  11
   3  -7  -6 319.527 12.1906  16
  -3  -7   6 342.309 11.2088   4
   3  -7  -6 354.111 12.5718   5
  -3   7   6 339.930 10.7281   2
  -3   7   6 351.715 10.0037  15
  -3   7   6 348.212 11.7329   6
   3   7  -6 344.410 11.3464   1
   3   7  -6 365.044 10.9791   9
   1  -7  -6 920.896 24.9094  16
  -1  -7   6 939.200 22.6880   4
  -1  -7   6 967.061 22.7122  14
   1  -7  -6 926.381 24.1246   5
   1  -7  -6 946.751 23.9144  12
   1   7  -6 901.036 21.0671   1
  -1   7   6 956.559 20.4828  10
  -1   7   6 935.887 20.9372   2
   1   7  -6 955.980 21.5629   9
   1   7  -6 971.097 22.9028   3
  -1   7   6 945.762 22.7887   6
  -1  -7  -6 294.281 12.4068   5
  -1  -7  -6 284.581 12.9026  16
   1  -7   6 262.086 10.7856   4
  -1  -7  -6 269.355 12.1353  12
   1  -7   6 265.591 8.66951  11
   1  -7   6 280.865 10.2853  14
  -1   7  -6 273.479 11.1571   8
  -1   7  -6 302.571 11.4436   3
   1   7   6 267.839 10.6766   6
   1   7   6 283.788 9.03735  10
   3  -7   6 135.457 6.67266  11
  -3  -7  -6 126.456 10.1349  12
  -3  -7  -6 128.581 9.17526   5
   3  -7   6 137.023 8.25528   4
   3   7   6 138.605 6.44751  10
   3   7   6 133.234 7.98607   6
   3   7   6 128.349 7.09716   7
  -3   7  -6 131.976 8.19247   3
  -3   7  -6 140.314 8.51936   8
  -5  -7  -6 194.756 12.6582  12
   5  -7   6 205.387 10.5086   4
   5  -7   6 195.525 9.09221  11
  -5  -7  -6 179.913 11.7510   5
  -5   7  -6 184.493 10.7697   8
   5   7   6 187.962 9.29910   7
  10  -8  -6 22.8853 4.51649   5
 -10  -8   6 21.5191 5.27283  15
 -10   8   6 14.1536 4.14957   6
  10   8  -6 16.3074 4.49619   1
 -10   8   6 24.6195 5.12352  15
   8  -8  -6 33.5704 5.30229   5
  -8  -8   6 23.0280 4.45003   2
   8  -8  -6 31.0111 4.25299  11
  -8   8   6 35.0249 5.21992   6
  -8   8   6 35.8958 5.25841  15
  -8   8   6 36.7890 4.71971   2
   8   8  -6 35.0137 5.59890   1
   8   8  -6 23.9228 3.18996   9
   6  -8  -6 7.97994 2.94536  11
  -6  -8   6 5.93718 2.79754  14
   6  -8  -6 6.36921 3.29560   5
   6   8  -6 8.10241 2.27979   9
  -6   8   6 7.35279 2.48548   2
  -6   8   6 9.74875 3.21451   6
  -6   8   6 2.04315 2.54042  15
   6   8  -6 12.4334 3.27130   1
   4  -8  -6 175.007 9.45895   5
  -4  -8   6 188.742 8.37134   4
  -4  -8   6 185.201 8.68210  14
   4  -8  -6 170.725 8.89121  16
   4  -8  -6 177.525 8.46118  11
   4  -8  -6 168.004 7.96308  12
  -4   8   6 175.562 8.61712   6
  -4   8   6 181.586 8.02436   2
   4   8  -6 181.317 8.48907   1
  -4   8   6 184.619 7.67635  15
   4   8  -6 174.433 7.65663   9
  -2  -8   6 104.378 6.74395  14
   2  -8  -6 98.9799 7.13712  16
  -2  -8   6 99.5721 6.73474   4
   2  -8  -6 91.2484 7.45358   5
   2  -8  -6 98.9503 6.77721  12
   2  -8  -6 99.8543 6.52260  11
   2   8  -6 87.4714 5.66493   1
  -2   8   6 92.2672 6.28077   6
   2   8  -6 97.8235 5.78595   9
   0  -8   6 348.945 12.2208  14
   0  -8  -6 331.169 14.3235  16
   0  -8  -6 333.185 13.4830   5
   0  -8  -6 341.718 13.3764  12
   0  -8   6 335.922 12.5735   4
   0   8  -6 392.987 14.6647   3
   0   8   6 332.499 12.1711   6
   0   8  -6 325.343 11.1642   9
   0   8   6 329.834 10.1143  10
   2  -8   6 214.919 8.37009  11
  -2  -8  -6 233.668 12.0548  12
   2  -8   6 232.238 10.4756   4
   2  -8   6 238.421 9.82751  14
  -2  -8  -6 241.719 12.1250   5
  -2   8  -6 231.025 9.02571   9
   2   8   6 225.739 10.3737   6
  -2   8  -6 254.362 11.5657   8
   2   8   6 210.123 8.24987  10
   4  -8   6 102.533 7.77649   4
  -4  -8  -6 111.229 8.55331   5
   4  -8   6 93.0814 6.05391  11
  -4  -8  -6 103.025 9.47354  12
   4   8   6 86.6913 6.65950   6
  -4   8  -6 86.1996 7.77272   8
   9  -9  -6 68.7563 7.28208   5
   9  -9  -6 73.6086 6.41085  11
  -9   9   6 57.2445 6.66660   6
   9   9  -6 51.7916 6.81289   1
   9   9  -6 57.3910 4.98490   9
  -9   9   6 60.2067 6.79614  15
  -7  -9   6 69.6230 5.99817  14
  -7  -9   6 72.5144 7.04247   2
   7  -9  -6 67.5307 6.16737  11
   7  -9  -6 67.1401 7.19417   5
   7   9  -6 68.8604 7.08857   1
  -7   9   6 72.8734 7.35508   6
   7   9  -6 63.1112 4.85077   9
  -7   9   6 72.4550 6.38340  15
  -5  -9   6 38.7834 5.16156  14
   5  -9  -6 39.3078 5.13706  11
   5  -9  -6 29.3970 5.14300   5
   5   9  -6 30.1218 4.07045   9
  -5   9   6 31.9782 3.99154  15
   5   9  -6 34.7977 4.58341   1
  -5   9   6 39.6888 5.00279   6
   3  -9  -6 171.231 9.82071  16
   3  -9  -6 177.936 9.47076   5
  -3  -9   6 187.445 9.22704  14
  -3  -9   6 173.442 8.86224   4
   3  -9  -6 191.922 9.24010  11
   3   9  -6 174.113 8.20682   9
  -3   9   6 188.225 9.28391   6
   1  -9  -6 8.77524 3.07962  12
   1  -9  -6 16.6602 3.76986  11
   1  -9  -6 17.0185 4.72775   5
  -1  -9   6 13.2966 3.28722   4
   1  -9  -6 11.3402 3.08720  16
  -1  -9   6 13.9106 3.59563  14
  -1   9   6 17.9684 2.70271  10
  -1   9   6 15.3629 3.56659   6
   1   9  -6 12.1519 2.59085   9
  -1  -9  -6 55.6622 6.65633  12
  -1  -9  -6 61.7794 7.52032   5
   1  -9   6 63.3639 5.88224  14
   1  -9   6 66.7318 6.07186   4
  -1   9  -6 70.4188 5.12921   9
   1   9   6 58.3088 6.48038   6
  -3  -9  -6 15.9809 4.76727  12
   3  -9   6 18.4119 3.91597   4
  -3  -9  -6 20.8286 5.18802   5
   3  -9   6 18.3935 3.18276  11
   3   9   6 17.0062 4.17326   6
  -3   9  -6 16.8412 3.43133   9
  -3   9  -6 16.3101 4.35522   8
  -8 -10   6 917.055 25.0911   2
   8 -10  -6 982.694 26.3702   5
   8  10  -6 925.070 26.1281   1
   8  10  -6 917.342 23.0686   9
  -8  10   6 955.778 25.6370  15
  -8  10   6 949.001 26.5609   6
   6 -10  -6 190.974 10.4355   5
  -6 -10   6 198.542 10.0015  14
   6 -10  -6 174.383 9.46032  11
  -6  10   6 183.611 10.2346   6
   6  10  -6 191.788 8.93395   9
   6  10  -6 186.314 9.69176   1
  -6  10   6 196.004 9.42354  15
   4 -10  -6 1448.40 34.4826   5
  -4 -10   6 1442.95 33.5969  14
  -4 -10   6 1419.69 32.6877   4
   4 -10  -6 1426.32 33.3248  11
  -4  10   6 1431.49 34.0961   6
   4  10  -6 1498.12 32.5033   9
   2 -10  -6 300.089 13.6396   5
   2 -10  -6 307.072 12.5880  11
  -2 -10   6 320.025 12.9954   4
  -2 -10   6 315.768 12.8384  14
  -2  10   6 294.985 10.0125  10
  -2  10   6 313.204 12.7630   6
   2  10  -6 323.269 11.8951   9
   0 -10   6 942.471 25.1450   4
   0 -10   6 972.685 24.9215  14
   0 -10  -6 962.941 25.6140  11
   0 -10  -6 918.786 26.5085   5
   0  10   6 919.656 25.0282   6
   0  10  -6 924.178 23.1990   9
   2 -10   6 194.642 9.71356  14
  -2 -10  -6 199.443 11.9547   5
   2 -10   6 207.174 11.2677   4
   2  10   6 200.817 10.2094   6
  -2  10  -6 188.134 8.68570   9
  -7 -11   6 215.667 10.6674  14
  -7 -11   6 220.027 10.7262   2
   7 -11  -6 240.530 11.1768  11
   7 -11  -6 215.900 11.1013   5
   7  11  -6 225.131 11.6361   1
  -7  11   6 221.595 11.8788   6
  -7  11   6 228.672 10.8667  15
   7  11  -6 224.253 10.0268   9
  -5 -11   6 233.080 11.4434  14
   5 -11  -6 236.038 11.4990  11
   5 -11  -6 236.002 11.8349   5
   5  11  -6 252.204 10.7335   9
  -5  11   6 234.640 11.7834   6
  -3 -11   6 363.770 14.4083   4
  -3 -11   6 385.522 14.7012  14
   3 -11  -6 360.913 15.1802   5
   3 -11  -6 378.669 14.5694  11
  -3  11   6 371.793 14.6316   6
   3  11  -6 365.578 13.3569   9
   1 -11  -6 266.893 12.2003  11
  -1 -11   6 258.286 11.8658  14
  -1 -11   6 254.241 12.2324   4
   1 -11  -6 244.747 12.8151   5
  -1  11   6 231.709 11.1644   6
   1  11  -6 238.513 10.2972   9
  -1 -11  -6 315.922 14.9161   5
  -1 -11  -6 326.799 14.0785  11
   1 -11   6 300.131 12.5823  14
   1 -11   6 311.270 13.5663   4
   1  11   6 314.001 13.5033   6
  -1  11  -6 301.933 11.8360   9
   4 -12  -6 40.3977 6.84543   4
  -4 -12   6 38.4794 5.42826  14
  -4 -12   6 33.4372 5.51933   4
   4 -12  -6 27.4832 5.51842   5
   4 -12  -6 33.8430 5.63747  11
  -4  12   6 46.2232 6.49889   6
   4  12  -6 37.0880 4.73073   9
   2 -12  -6 61.1822 7.06647  11
  -2 -12   6 67.2476 7.75677   4
  -2 -12   6 64.6172 7.11080  14
   2 -12  -6 68.7909 8.03408   5
   2  12  -6 70.3169 5.85687   9
  -2  12   6 68.5631 7.54688   6
   0 -12   6 21.0447 5.29414   4
   0 -12  -6 17.8829 5.32633   5
   0 -12  -6 22.4933 4.88160  11
   0 -12   6 21.2543 4.92215  14
   0  12  -6 22.5752 4.17587   9
   0  12   6 19.2423 4.45558   6
 -12   0   7 -0.5785 3.87783  15
 -12   0   7 1.82988 4.47353   8
  10   0  -7 3.35684 2.35887   1
 -10   0   7 1.94062 3.20327   8
 -10   0   7 1.26527 2.10906   2
 -10   0   7 -3.1270 3.06702  15
   8   0  -7 -0.7268 1.27090   5
  -8   0   7 0.10849 2.53997  15
  -8   0   7 -0.7420 1.94637   2
   8   0  -7 0.12547 1.64042   1
  -6   0   7 0.30111 1.17640  14
  -6   0   7 -0.8649 1.65498  15
  -6   0   7 -0.1689 1.82751   2
   6   0  -7 -0.6757 1.41577   1
   6   0  -7 1.42081 1.22734   5
   6   0  -7 -1.3892 1.33069  12
   4   0  -7 2.92300 1.83963  12
   4   0  -7 0.69267 1.47969   3
   4   0  -7 2.71410 1.07572  16
  -4   0   7 1.46414 1.37154  15
  -4   0   7 3.83577 1.63801  14
  -4   0   7 -0.5457 1.65249   2
   4   0  -7 1.87774 1.26648   5
  -2   0   7 -0.3927 1.38263   2
  -2   0   7 2.22303 1.51950  14
  -2   0   7 0.34009 0.93902  10
   2   0  -7 0.67458 1.72999  12
   2   0  -7 0.37166 1.67340   3
   2   0  -7 0.89923 1.19372   5
   2   0  -7 0.07643 0.99075  16
  -2   0   7 -0.3675 0.95154   4
  -2   0   7 0.99553 0.70388   6
   0   0   7 1.85228 1.23708  10
   0   0  -7 2.15361 1.54281   5
   0   0   7 1.39152 1.13452   2
   0   0   7 3.16009 1.73429  14
   0   0  -7 7.35458 2.70577   3
   0   0  -7 1.16871 1.41815  13
   0   0  -7 2.20324 1.98080  16
   0   0  -7 3.27345 2.20882  12
   0   0   7 1.50177 1.43159   4
   0   0  -7 2.22163 1.21891   8
  -2   0  -7 2.81094 2.61474  16
   2   0   7 0.34462 1.44627  10
   2   0   7 -0.2342 1.45503  14
  -2   0  -7 2.83425 1.63082   8
  -2   0  -7 0.43976 2.90820  12
   2   0   7 3.00374 1.53231   4
  -2   0  -7 3.89430 2.76139   3
   4   0   7 1.30849 2.27786   4
   4   0   7 1.99512 1.79904  10
  -4   0  -7 8.10328 3.71335  12
  -4   0  -7 2.29705 3.22813  16
  -4   0  -7 2.58006 3.46149   3
  -6   0  -7 3.96227 3.91531  12
  -6   0  -7 1.37675 4.11324   3
   6   0   7 -0.8042 1.93305  10
 -11  -1   7 46.9552 7.19230   8
 -11  -1   7 47.0025 6.95051  15
 -11   1   7 33.6278 6.29192   8
  11   1  -7 39.4536 5.23752   1
 -11   1   7 40.7729 6.38252  15
   9  -1  -7 244.446 9.72983   1
  -9  -1   7 219.834 11.0443  15
   9  -1  -7 222.415 9.10910   5
  -9  -1   7 219.639 9.00883   2
   9  -1  -7 222.877 8.46711   7
   9   1  -7 235.811 10.1964   1
  -9   1   7 228.629 11.0884   8
  -9   1   7 226.956 8.97565   2
  -9   1   7 236.911 11.2269  15
   7  -1  -7 15.3130 2.84363   1
   7  -1  -7 21.5197 2.96356   5
  -7  -1   7 12.9959 2.08748  14
  -7  -1   7 18.0869 2.86423   2
  -7  -1   7 19.2418 3.66411  15
  -7   1   7 15.1497 3.34398  15
   7   1  -7 20.8217 2.51310   5
   7   1  -7 20.3367 3.48892   1
  -7   1   7 21.6299 3.44352   2
  -5  -1   7 1248.66 26.8498  15
  -5  -1   7 1240.72 25.0094  14
   5  -1  -7 1265.97 27.4541  12
  -5  -1   7 1268.11 26.0083   2
   5  -1  -7 1239.09 25.3341   5
  -5   1   7 1229.72 26.2607  15
  -5   1   7 1229.52 25.5611   2
   5   1  -7 1273.06 27.0768  12
   5   1  -7 1211.05 23.8750   5
  -5   1   7 1213.49 24.6525  14
   3  -1  -7 2.86177 1.33915  16
  -3  -1   7 -0.9422 1.42168  14
  -3  -1   7 0.26618 0.84393  10
   3  -1  -7 7.63289 2.12039   3
  -3  -1   7 -1.5141 1.43986   2
   3  -1  -7 1.13372 1.69840  12
   3  -1  -7 1.41190 1.52198   5
  -3  -1   7 0.75621 0.88415   4
   3   1  -7 3.78821 1.25178   5
  -3   1   7 0.60832 0.69648   6
  -3   1   7 -0.7364 1.20590  14
   3   1  -7 0.34404 1.79966  12
   3   1  -7 -0.5905 1.33794   3
  -3   1   7 3.79387 1.71791   2
   3   1  -7 1.67012 1.29681  16
  -3   1   7 2.28831 1.25824  15
   1  -1  -7 1934.98 39.2646  16
   1  -1  -7 1961.62 39.4864  12
  -1  -1   7 1941.19 36.6571   4
  -1  -1   7 1944.01 35.4080  10
  -1  -1   7 1940.31 36.9625  14
   1  -1  -7 1934.07 36.8733   5
  -1  -1   7 1886.75 35.4278   2
   1  -1  -7 1928.17 38.6007   3
  -1   1   7 1850.97 35.2000   2
  -1   1   7 1917.11 35.3853   6
  -1   1   7 1947.88 36.6524   4
   1   1  -7 1858.47 35.0385   5
  -1   1   7 1956.92 36.9350  14
   1   1  -7 1970.39 38.5430  12
  -1   1   7 1952.28 35.8691  10
   1   1  -7 1900.45 38.8458   3
   1   1  -7 1974.13 39.5871  16
   1   1  -7 1837.05 38.7378  13
   1  -1   7 22.5385 3.23617   4
  -1  -1  -7 18.7601 3.86146  16
  -1  -1  -7 25.5941 4.09304   3
  -1  -1  -7 18.3707 3.67539  12
   1  -1   7 24.4764 2.69898  10
   1  -1   7 22.7257 2.99364  14
  -1   1  -7 25.1405 3.79253  12
   1   1   7 21.3677 2.98567  14
  -1   1  -7 25.6551 4.20745   3
   1   1   7 24.2343 3.27042   4
   1   1   7 19.8092 2.62958  10
  -1   1  -7 18.4124 3.72633  16
  -1   1  -7 21.6046 2.96888   8
   3  -1   7 777.166 18.7674  14
  -3  -1  -7 790.920 24.2608  16
  -3  -1  -7 836.920 23.7078   3
   3  -1   7 825.971 20.9758   4
   3  -1   7 833.312 19.1814  10
  -3  -1  -7 856.779 23.8342  12
  -3   1  -7 845.042 22.6425  12
   3   1   7 782.935 18.9443  10
  -3   1  -7 788.088 24.1236  16
   3   1   7 819.933 19.3456  14
  -3   1  -7 788.539 20.0713   8
  -3   1  -7 786.609 23.1208   3
   5  -1   7 11.7441 3.30587   4
  -5  -1  -7 8.68060 4.60357   3
   5  -1   7 14.4748 3.15424  10
  -5  -1  -7 6.12850 4.81345  12
  -5   1  -7 13.5526 3.80394   8
   5   1   7 9.16648 2.67165  10
  -5   1  -7 16.1137 5.11499   3
  -5   1  -7 10.6740 4.04995  12
 -12  -2   7 237.549 14.2307   8
 -12  -2   7 225.679 12.5967  15
 -12   2   7 226.022 13.0890   8
  12   2  -7 231.190 11.2493   1
 -12   2   7 208.088 11.5555  15
 -10  -2   7 397.671 15.6689  15
 -10  -2   7 379.747 12.3131   2
  10  -2  -7 353.954 12.0886   7
 -10   2   7 373.310 11.9540   2
  10   2  -7 359.178 13.8098   1
 -10   2   7 350.390 14.7973   8
 -10   2   7 371.709 14.6379  15
   8  -2  -7 547.039 15.4969   5
   8  -2  -7 549.705 15.1692   1
  -8  -2   7 597.347 18.1052  15
  -8  -2   7 575.542 15.6271   2
  -8   2   7 519.322 16.5522   8
  -8   2   7 567.607 15.1824   2
  -8   2   7 574.993 17.2496  15
   8   2  -7 569.499 16.9517   1
   6  -2  -7 1293.81 27.0291   5
  -6  -2   7 1312.09 27.3416   2
   6  -2  -7 1254.26 28.4633  12
   6  -2  -7 1261.98 26.9048   1
  -6  -2   7 1286.19 25.8646  14
   6   2  -7 1270.92 28.3974   1
  -6   2   7 1281.43 26.6841   2
  -6   2   7 1295.32 25.4812  14
  -6   2   7 1306.16 28.0136  15
   6   2  -7 1257.34 24.1234   9
  -4  -2   7 1149.71 22.6013   4
   4  -2  -7 1201.25 25.0242   5
   4  -2  -7 1166.56 24.0343  16
  -4  -2   7 1221.48 24.7664  14
  -4  -2   7 1203.08 24.9123   2
   4  -2  -7 1206.43 26.7904  12
  -4   2   7 1193.81 23.2100   6
  -4   2   7 1193.64 24.2357  14
   4   2  -7 1214.05 25.7042  12
  -4   2   7 1210.14 24.5800   2
  -4   2   7 1160.31 24.3393  15
   2  -2  -7 1683.41 35.6657  12
  -2  -2   7 1730.78 33.5852  14
  -2  -2   7 1715.55 31.4109  10
  -2  -2   7 1728.61 32.8183   2
   2  -2  -7 1679.56 33.6736   5
   2  -2  -7 1702.98 34.8629  16
   2  -2  -7 1698.38 34.3443   3
  -2  -2   7 1666.88 32.5751   4
  -2   2   7 1750.16 32.4419  10
   2   2  -7 1752.65 34.5682  12
   2   2  -7 1736.32 35.7011  16
  -2   2   7 1706.01 32.1642   6
  -2   2   7 1745.14 32.5336   2
  -2   2   7 1693.84 33.2587  14
   2   2  -7 1707.15 35.4158   3
   0  -2  -7 1537.83 34.3275  16
   0  -2   7 1614.28 31.4683  14
   0  -2  -7 1593.22 34.3721  12
   0  -2   7 1594.85 31.6750   4
   0  -2   7 1506.23 29.2814   2
   0  -2   7 1559.23 29.6769  10
   0  -2  -7 1544.74 31.9939   5
   0  -2  -7 1571.55 33.0694   3
   0   2   7 1572.60 30.4159  10
   0   2   7 1543.76 31.2744  14
   0   2   7 1532.75 30.4508   6
   0   2  -7 1544.29 32.3021  12
   0   2  -7 1540.34 34.7798  16
   0   2  -7 1548.34 33.6767   3
   0   2  -7 1547.98 31.4700   8
   2  -2   7 898.215 19.6652  10
   2  -2   7 858.250 20.0546  14
   2  -2   7 878.312 21.5099   4
  -2  -2  -7 925.004 24.3885  12
  -2  -2  -7 890.187 23.3679   3
  -2  -2  -7 862.991 24.3559  16
   2   2   7 871.596 19.8999  10
  -2   2  -7 898.653 23.9380   3
  -2   2  -7 892.300 22.3731  12
   2   2   7 890.779 20.7838  14
  -2   2  -7 857.202 24.7244  16
  -2   2  -7 890.569 21.4016   8
   4  -2   7 785.427 19.1776  10
  -4  -2  -7 768.479 24.9584  16
  -4  -2  -7 788.785 24.1123  12
   4  -2   7 782.242 21.1315   4
  -4  -2  -7 788.119 23.8650   3
  -4   2  -7 741.342 24.6562  16
  -4   2  -7 791.565 22.3534  12
  -4   2  -7 795.621 21.1745   8
   4   2   7 798.684 19.5074  10
  -4   2  -7 799.188 24.1932   3
   6  -2   7 350.068 13.8140   4
  -6  -2  -7 325.619 15.9106   3
   6  -2   7 321.333 11.6649  10
  -6  -2  -7 347.710 16.3432  12
  -6   2  -7 331.597 13.5024   8
   6   2   7 349.763 12.0236  10
  -6   2  -7 341.486 16.1735   3
 -11  -3   7 671.370 21.8917  15
  11  -3  -7 694.451 19.5540   7
 -11  -3   7 684.794 24.3772   8
 -11   3   7 699.718 21.9585  15
 -11   3   7 654.688 21.7700   8
  11   3  -7 650.238 20.6287   1
   9  -3  -7 1.32907 1.96540   5
  -9  -3   7 4.25219 2.62474   2
  -9  -3   7 7.93929 3.46487  15
   9   3  -7 2.40658 2.21123   1
  -9   3   7 3.06445 2.87663   8
  -9   3   7 0.27376 2.16453  15
  -9   3   7 1.22459 1.96673   2
   7  -3  -7 1038.30 23.4452   5
  -7  -3   7 978.844 21.2370  14
   7  -3  -7 990.761 24.2505  12
  -7  -3   7 1015.40 23.1691   2
  -7   3   7 1021.82 24.2306  15
  -7   3   7 952.062 23.1272   8
  -7   3   7 998.244 21.5044   6
   7   3  -7 988.250 24.4520   1
  -7   3   7 983.924 22.3628   2
  -5  -3   7 2.69627 1.79766  14
   5  -3  -7 1.46723 1.94228   5
  -5  -3   7 2.74255 1.55548   2
   5  -3  -7 1.26908 1.77046  12
  -5   3   7 1.82303 1.20986   6
  -5   3   7 4.47191 1.53922  14
   5   3  -7 4.61528 1.83104  12
   5   3  -7 3.02204 1.07026   9
  -5   3   7 2.36303 1.85101  15
  -5   3   7 0.34951 1.55621   2
   5   3  -7 0.52029 1.63406   1
  -3  -3   7 623.862 15.4474   2
   3  -3  -7 640.280 16.0634  16
  -3  -3   7 658.294 15.8919  14
  -3  -3   7 634.967 13.1502  10
   3  -3  -7 608.558 15.3333   3
   3  -3  -7 631.030 17.6310  12
  -3  -3   7 626.507 14.4687   4
   3  -3  -7 649.957 16.3344   5
   3  -3  -7 631.975 14.2812  11
  -3   3   7 671.362 15.2654   2
  -3   3   7 646.236 14.8165   6
  -3   3   7 621.812 14.2135  15
   3   3  -7 640.145 15.7072  12
   3   3  -7 651.949 16.8979  16
   3   3  -7 625.709 16.9755   3
  -3   3   7 652.862 15.4614  14
   1  -3  -7 4.87173 1.75864  16
  -1  -3   7 5.96149 1.35116  10
  -1  -3   7 5.70010 1.70407   4
   1  -3  -7 9.19595 2.30835   3
   1  -3  -7 5.62780 2.70085  12
  -1  -3   7 4.25720 2.01197  14
  -1  -3   7 5.94037 1.76000   2
   1  -3  -7 6.38659 2.33045   5
  -1   3   7 7.10831 1.77156  10
  -1   3   7 6.98001 1.66419   2
   1   3  -7 5.04769 2.31676   3
   1   3  -7 8.28688 2.15150  12
   1   3  -7 2.25763 1.58997  16
  -1   3   7 8.88353 2.16204  14
  -1   3   7 4.32738 1.63177   6
   1  -3   7 401.861 10.6313  10
   1  -3   7 383.852 11.6139  14
  -1  -3  -7 409.574 14.7858  16
  -1  -3  -7 410.455 13.4988   3
  -1  -3  -7 415.315 14.7611  12
   1  -3   7 401.580 12.3381   4
  -1  -3  -7 396.228 13.0352   5
   1   3   7 378.057 10.4634   7
  -1   3  -7 385.573 12.3717   8
  -1   3  -7 397.086 12.4916  12
  -1   3  -7 399.923 15.0311  16
   1   3   7 412.641 11.9083   6
   1   3   7 410.215 11.2346  10
  -1   3  -7 399.875 13.9611   3
   1   3   7 411.993 12.1729  14
  -3  -3  -7 11.4745 3.89105  16
   3  -3   7 11.4304 3.04663   4
   3  -3   7 7.13632 2.09841  10
  -3  -3  -7 10.9047 4.05279   3
   3  -3   7 8.70656 2.36865  14
  -3  -3  -7 14.5485 4.39020  12
  -3   3  -7 7.40089 3.56001  16
  -3   3  -7 6.33850 2.73984   8
   3   3   7 9.72688 2.18896  10
   3   3   7 8.70053 2.08990   7
  -3   3  -7 8.04042 3.59324   3
   3   3   7 7.45762 2.19383  14
  -5  -3  -7 309.508 15.2371  12
   5  -3   7 318.534 12.6029   4
   5  -3   7 333.144 11.2093  10
  -5  -3  -7 330.647 15.1162   3
  -5   3  -7 326.147 15.1252   3
  -5   3  -7 319.067 13.1671   8
   5   3   7 319.532 11.2730  10
 -10  -4   7 257.791 11.0534   2
  10  -4  -7 289.480 11.8197   5
 -10  -4   7 295.119 13.7568  15
 -10   4   7 270.003 10.1659   2
  10   4  -7 291.465 12.5417   1
 -10   4   7 264.197 12.2592   8
 -10   4   7 273.304 13.0045  15
   8  -4  -7 171.749 8.50234   5
  -8  -4   7 177.646 8.48613   2
  -8  -4   7 153.009 9.16401  15
  -8   4   7 163.604 8.23408   8
  -8   4   7 158.892 7.34245   6
  -8   4   7 177.185 7.81830   2
   8   4  -7 172.502 8.99961   1
  -8   4   7 176.490 9.21532  15
  -6  -4   7 441.006 12.9231   2
   6  -4  -7 430.363 13.1794   5
   6  -4  -7 411.571 13.5055  12
  -6  -4   7 429.576 12.1634  14
  -6   4   7 434.785 12.4717   2
   6   4  -7 434.356 11.0101   9
  -6   4   7 427.095 12.0019   6
  -6   4   7 417.257 12.9854  15
   6   4  -7 428.905 13.9632   1
  -4  -4   7 30.2931 2.79423   4
   4  -4  -7 29.4439 2.94086  16
   4  -4  -7 35.1440 4.26278   5
   4  -4  -7 37.0703 4.52343  12
  -4  -4   7 33.3271 3.83812  14
  -4  -4   7 34.6907 3.86190   2
   4  -4  -7 31.4388 2.77279  11
   4   4  -7 28.3447 3.67993   1
  -4   4   7 32.1177 3.34586   6
  -4   4   7 28.5114 3.13442  15
  -4   4   7 32.1840 3.08100  14
  -4   4   7 32.7946 3.47251   2
   4   4  -7 34.0388 3.28153  12
   4   4  -7 29.9200 2.87028   9
   2  -4  -7 99.2122 6.14214   5
  -2  -4   7 107.071 5.79996  14
   2  -4  -7 90.7695 5.59400  16
  -2  -4   7 90.3377 5.16438   2
   2  -4  -7 94.3534 5.15430   3
   2  -4  -7 91.8806 6.51252  12
  -2  -4   7 96.7240 4.83795   4
  -2  -4   7 97.2286 3.71723  10
   2   4  -7 92.5481 4.98915  12
   2   4  -7 91.2756 5.99742   3
  -2   4   7 92.2155 4.92397   6
  -2   4   7 110.066 5.51947  14
   2   4  -7 95.3398 6.28955  16
  -2   4   7 93.0146 4.71205   2
   0  -4  -7 84.1090 6.85807  12
   0  -4  -7 78.7691 5.87163   5
   0  -4  -7 92.7860 5.73615   3
   0  -4   7 80.2092 3.84049  10
   0  -4  -7 74.6750 6.04932  16
   0  -4   7 80.3429 4.34469   2
   0  -4   7 81.7236 5.31685   4
   0  -4   7 81.4213 5.22609  14
   0   4  -7 70.0503 6.24464  16
   0   4   7 88.9272 4.24129   2
   0   4   7 80.7098 5.08114   6
   0   4   7 81.4246 4.37893  10
   0   4  -7 86.3137 5.47148   8
   0   4   7 78.9606 4.97461  14
   0   4  -7 83.6858 6.17588   3
  -2  -4  -7 2.22583 3.20575  12
   2  -4   7 -0.1813 1.95411   4
  -2  -4  -7 -0.0869 2.36555   5
   2  -4   7 0.23521 1.94182  14
   2  -4   7 0.88351 1.33270  10
  -2  -4  -7 -2.2584 2.36169   3
  -2  -4  -7 1.72950 2.48184  16
   2   4   7 3.70421 1.87133  10
  -2   4  -7 -0.0435 2.83146   3
   2   4   7 2.77531 1.53960   7
   2   4   7 2.69166 2.04258   6
  -2   4  -7 0.15215 2.09758   8
  -2   4  -7 1.69579 2.57469  16
  -4  -4  -7 116.663 9.07394   3
   4  -4   7 101.790 6.90276   4
  -4  -4  -7 104.877 9.58841  12
   4  -4   7 114.966 5.85495  10
   4   4   7 113.158 6.31532  10
  -4   4  -7 107.628 8.70944   3
   4   4   7 103.290 6.30466   7
  -4   4  -7 113.801 7.89182   8
   6  -4   7 15.1349 3.26649   4
  -6  -4  -7 11.6598 4.85942   3
  -6  -4  -7 7.09613 4.93635  12
   6   4   7 15.9197 3.48539  10
  -6   4  -7 16.8598 4.51363   3
  -6   4  -7 18.0998 4.42620   8
  11  -5  -7 5.38672 2.84575   7
 -11  -5   7 9.50775 4.29856  15
 -11   5   7 4.61181 4.18446  15
  11   5  -7 6.88101 3.50328   1
  -9  -5   7 115.054 7.54931   2
  -9  -5   7 111.054 8.09996  15
   9  -5  -7 129.203 7.97659   5
  -9   5   7 129.689 6.95278   2
  -9   5   7 123.653 7.16213   6
  -9   5   7 109.921 8.18853  15
   9   5  -7 112.977 7.98481   1
   7  -5  -7 0.89000 2.13915   5
  -7  -5   7 1.78699 1.73271   2
  -7  -5   7 0.42323 1.94357  14
   7  -5  -7 2.96167 1.95757  12
   7   5  -7 -0.4366 1.00323   9
   7   5  -7 4.72341 2.53637   1
  -7   5   7 3.15537 2.61959  15
  -7   5   7 0.04420 1.76721   6
  -7   5   7 0.65168 1.79783   2
   5  -5  -7 700.251 18.5403   5
  -5  -5   7 722.996 18.3665   2
   5  -5  -7 702.084 18.9423  12
  -5  -5   7 726.980 17.8007  14
   5  -5  -7 685.556 16.4389  11
  -5   5   7 700.298 17.5053   6
  -5   5   7 691.257 17.4476  15
   5   5  -7 732.236 19.4695   1
  -5   5   7 726.294 17.4583   2
   5   5  -7 685.993 16.3247   9
  -3  -5   7 122.952 6.23561   2
   3  -5  -7 109.705 6.26044  16
   3  -5  -7 110.183 7.06571  12
  -3  -5   7 123.919 6.46635  14
   3  -5  -7 122.473 5.66231  11
   3  -5  -7 112.992 6.93591   5
  -3  -5   7 117.306 5.80028   4
   3   5  -7 116.978 6.84448   3
   3   5  -7 116.874 5.46215   9
  -3   5   7 110.487 5.37678   2
   3   5  -7 119.751 6.42494   1
  -3   5   7 119.339 5.90424   6
  -3   5   7 114.338 5.78953  14
   1  -5  -7 1058.95 26.0515  12
   1  -5  -7 1015.89 25.9016  16
   1  -5  -7 1055.80 25.1137   5
  -1  -5   7 1025.02 22.4393   2
  -1  -5   7 1036.86 23.3690  14
  -1  -5   7 1012.64 23.2367   4
  -1   5   7 1017.34 21.7028   2
   1   5  -7 1038.09 25.1794   3
  -1   5   7 1038.54 23.4749  14
  -1   5   7 1024.36 21.9219  10
  -1   5   7 1003.26 23.1205   6
  -1  -5  -7 84.4296 5.90779   3
   1  -5   7 86.8055 6.08212   4
   1  -5   7 77.4305 4.07334  10
  -1  -5  -7 82.8148 6.57551   5
   1  -5   7 92.8303 5.45419  14
   1  -5   7 80.1497 4.25849  11
  -1  -5  -7 87.8348 7.13441  16
  -1  -5  -7 85.3432 8.19232  12
   1   5   7 86.0042 5.01978  10
   1   5   7 84.2455 5.79462   6
  -1   5  -7 79.7269 6.86233  16
  -1   5  -7 97.2745 6.93573   3
  -1   5  -7 88.5717 6.23810   8
   3  -5   7 282.995 11.4124   4
  -3  -5  -7 269.975 13.5761  12
  -3  -5  -7 278.944 14.1502  16
  -3  -5  -7 283.680 12.8159   5
   3  -5   7 275.248 9.14860  10
  -3  -5  -7 289.833 12.1349   3
   3   5   7 273.433 11.1576   6
   3   5   7 285.810 10.3953   7
  -3   5  -7 256.944 13.7900  16
   3   5   7 280.905 9.92371  10
  -3   5  -7 280.819 12.7727   3
  -3   5  -7 281.948 11.8672   8
  -5  -5  -7 3.97288 4.27186  12
   5  -5   7 0.29093 2.38806   4
  -5  -5  -7 6.19987 4.06210   3
  -5   5  -7 -0.4032 2.66715   8
   5   5   7 1.90443 2.23115   7
   5   5   7 1.17321 2.04113  10
  -5   5  -7 4.08452 3.62497   3
  10  -6  -7 186.812 9.80717   5
 -10  -6   7 170.096 10.7688  15
 -10   6   7 164.363 7.94388   2
 -10   6   7 148.505 8.81632   6
  10   6  -7 164.367 10.2756   1
 -10   6   7 174.389 10.3352  15
   8  -6  -7 262.355 11.2822   5
  -8  -6   7 247.573 10.6946   2
  -8   6   7 241.628 10.2517   6
   8   6  -7 268.507 11.9593   1
  -8   6   7 251.076 11.2310  15
   8   6  -7 248.379 8.63235   9
  -8   6   7 278.162 10.3123   2
  -6  -6   7 2.77152 2.19751  14
  -6  -6   7 7.54338 2.86565   2
   6  -6  -7 6.55239 2.60867  11
   6  -6  -7 2.41850 2.27418  12
   6  -6  -7 1.06535 1.93748   5
   6   6  -7 0.38262 2.07167   1
  -6   6   7 5.12301 2.28415   6
  -6   6   7 5.84967 2.26007   2
  -6   6   7 5.87222 2.54764  15
   6   6  -7 4.89300 1.70046   9
  -4  -6   7 175.395 7.18958   4
   4  -6  -7 168.613 8.78103   5
   4  -6  -7 165.356 7.21532  11
  -4  -6   7 155.487 7.61164  14
   4  -6  -7 173.704 8.56970  12
   4  -6  -7 167.865 7.88398  16
  -4  -6   7 175.678 7.94142   2
   4   6  -7 172.000 7.03060   9
   4   6  -7 159.837 8.04082   1
  -4   6   7 178.346 7.43356   2
  -4   6   7 157.390 6.86236  15
  -4   6   7 181.609 7.96198   6
   2  -6  -7 0.08088 1.58745  16
   2  -6  -7 10.2992 3.39896   5
  -2  -6   7 0.43822 1.91198   4
  -2  -6   7 4.53635 1.80221  14
   2  -6  -7 1.73994 3.20248  12
   2   6  -7 2.53935 1.93815   1
   2   6  -7 1.01664 1.90313   3
  -2   6   7 2.86632 1.94544   6
  -2   6   7 1.33786 1.47458   2
   2   6  -7 1.89962 1.57785   9
   0  -6   7 2.92683 1.90319   4
   0  -6  -7 9.43426 3.16194   5
   0  -6  -7 4.94204 3.42597  12
   0  -6   7 2.05563 1.76220  14
   0  -6  -7 5.25497 2.35937  16
   0   6   7 2.83407 1.77447  10
   0   6  -7 6.58058 2.53593   8
   0   6   7 2.18329 2.04021   6
   0   6   7 5.84970 1.71570   2
   0   6  -7 0.41512 2.30470   3
  -2  -6  -7 63.2046 7.19046   5
  -2  -6  -7 64.8037 6.60059  16
   2  -6   7 69.8198 5.06657  14
   2  -6   7 70.4225 5.63150   4
   2  -6   7 69.6240 4.52716  11
  -2  -6  -7 65.1483 7.85661  12
   2   6   7 70.8724 4.87435  10
  -2   6  -7 66.0397 6.07421   8
  -2   6  -7 75.3901 7.15756   3
   2   6   7 69.5973 5.83266   6
   4  -6   7 8.06771 2.83318   4
  -4  -6  -7 13.3288 4.28018   5
  -4  -6  -7 9.51412 4.63716  12
  -4   6  -7 8.82249 3.52998   8
   4   6   7 5.46328 3.14895   6
  -4   6  -7 6.62729 3.80164   3
   4   6   7 14.0852 3.15622  10
   4   6   7 9.17371 2.80217   7
  -9  -7   7 636.479 18.9053   2
   9  -7  -7 642.424 19.6427   5
  -9  -7   7 621.009 21.0581  15
  -9   7   7 600.817 18.7343   6
   9   7  -7 647.256 20.6467   1
  -9   7   7 613.730 17.4086   2
  -9   7   7 617.850 19.6566  15
   7  -7  -7 16.6711 4.00309   5
  -7  -7   7 17.1995 3.87278   2
   7  -7  -7 17.1067 3.25417  11
  -7  -7   7 13.7282 3.16540  14
  -7   7   7 15.4034 3.59574   6
   7   7  -7 13.1173 2.55591   9
   7   7  -7 18.2951 3.95270   1
  -7   7   7 20.6220 4.05110  15
  -7   7   7 13.2393 3.11895   2
   5  -7  -7 382.203 12.3919  11
  -5  -7   7 374.713 12.6652  14
  -5  -7   7 359.506 12.6839   2
   5  -7  -7 375.618 13.1476  12
   5  -7  -7 370.801 13.6553   5
  -5   7   7 384.786 12.0812  15
  -5   7   7 356.311 12.5071   6
   5   7  -7 394.527 13.5805   1
   5   7  -7 375.530 11.5681   9
  -5   7   7 368.455 11.9144   2
  -3  -7   7 4.82153 2.02893  14
  -3  -7   7 8.91803 2.45049   4
   3  -7  -7 9.37634 2.65540  11
   3  -7  -7 2.27129 3.10366  12
   3  -7  -7 5.10857 1.98299  16
   3  -7  -7 7.12258 3.57798   5
   3   7  -7 4.65543 2.21827   1
  -3   7   7 5.81654 2.38496   6
  -3   7   7 5.17757 2.14654   2
   3   7  -7 6.81668 2.16756   9
  -1  -7   7 102.054 6.20425  14
   1  -7  -7 92.2375 7.46297  12
   1  -7  -7 94.6244 6.96539  16
   1  -7  -7 94.8509 7.71226   5
  -1  -7   7 101.568 6.30655   4
   1   7  -7 95.1735 6.03601   1
   1   7  -7 102.461 6.79827   3
   1   7  -7 95.4159 5.72873   9
  -1   7   7 89.0431 4.89676  10
  -1   7   7 90.1802 6.19868   6
  -1   7   7 107.068 5.59305   2
  -1  -7  -7 -0.1472 2.34078  16
   1  -7   7 0.29044 2.56390   4
  -1  -7  -7 -1.5461 2.82923   5
  -1  -7  -7 0.00818 3.30847  12
   1  -7   7 -2.4702 2.11020  14
  -1   7  -7 2.85728 2.48419   8
  -1   7  -7 0.38272 2.56161   3
   1   7   7 -0.1428 1.71033  10
   1   7   7 0.38091 2.15760   6
   3  -7   7 122.926 6.71974  11
  -3  -7  -7 164.005 10.3817   5
  -3  -7  -7 167.360 12.0391  12
   3  -7   7 151.024 9.15462   4
   3   7   7 135.806 8.49798   6
   3   7   7 142.132 7.09600  10
  -3   7  -7 154.880 9.36362   8
  -3   7  -7 146.246 9.29926   3
  10   8  -7 188.527 11.5879   1
   8  -8  -7 544.033 17.7827   5
  -8  -8   7 550.939 17.5835   2
   8   8  -7 513.744 14.8593   9
  -8   8   7 549.201 17.7251  15
   8   8  -7 520.653 18.1176   1
  -8   8   7 565.873 16.4412   2
  -8   8   7 552.049 17.8894   6
   6  -8  -7 227.915 10.9650   5
   6  -8  -7 216.923 9.37311  11
  -6  -8   7 222.783 10.4354   2
  -6  -8   7 224.038 9.92744  14
  -6   8   7 232.395 9.78465  15
  -6   8   7 211.078 10.0952   6
  -6   8   7 226.424 9.47501   2
   6   8  -7 220.785 10.5655   1
   6   8  -7 206.395 8.81351   9
   4  -8  -7 1154.30 26.8828  11
  -4  -8   7 1145.26 26.3187   4
   4  -8  -7 1179.62 29.0858   5
  -4  -8   7 1182.83 27.7732  14
  -4   8   7 1124.46 27.3993   6
  -4   8   7 1192.65 26.5969   2
   4   8  -7 1120.53 27.4465   1
   4   8  -7 1165.93 26.3817   9
   2  -8  -7 681.180 20.7043   5
   2  -8  -7 642.981 18.3407  11
   2  -8  -7 661.421 19.6764  12
   2  -8  -7 635.713 20.4548  16
  -2  -8   7 654.689 18.4612  14
  -2  -8   7 673.220 18.6414   4
   2   8  -7 680.007 17.8910   9
  -2   8   7 655.261 18.6586   6
  -2   8   7 643.013 16.3839  10
  -2   8   7 673.294 17.3007   2
   0  -8   7 534.084 16.6357   4
   0  -8   7 544.187 16.5123  14
   0  -8  -7 554.449 18.7881   5
   0  -8  -7 525.237 19.2659  16
   0  -8  -7 551.439 18.9590  12
   0   8  -7 549.757 15.7820   9
   0   8   7 539.904 16.8922   6
   0   8   7 526.019 14.3678  10
   0   8  -7 540.599 17.0214   3
  -2  -8  -7 915.072 26.6987   5
   2  -8   7 919.735 24.3763   4
  -2  -8  -7 921.462 27.2318  12
  -2   8  -7 876.900 24.9887   8
   2   8   7 866.812 20.9151  10
  -2   8  -7 875.367 22.1416   9
   2   8   7 911.807 24.3860   6
   4  -8   7 154.822 9.11578   4
  -4  -8  -7 148.109 11.3791  12
  -4  -8  -7 142.577 10.8606   5
  -4   8  -7 145.407 9.68846   8
   4   8   7 147.687 9.47685   6
   9  -9  -7 104.228 7.57067   5
  -9  -9   7 115.604 8.40873   2
  -9   9   7 128.859 8.93750   6
   9   9  -7 121.468 9.09099   1
  -9   9   7 109.988 8.22396  15
  -7  -9   7 406.715 15.0205   2
  -7  -9   7 389.301 13.9507  14
   7  -9  -7 415.496 15.5669   5
   7   9  -7 400.966 15.0614   1
  -7   9   7 403.424 14.1863  15
  -7   9   7 415.494 13.6023   2
  -7   9   7 410.669 15.0169   6
   7   9  -7 382.551 12.7828   9
  -5  -9   7 78.5581 6.60235  14
   5  -9  -7 74.6198 6.30532  11
   5  -9  -7 87.8881 8.28796   5
  -5   9   7 67.1145 5.85240   6
   5   9  -7 81.6585 6.78312   1
  -5   9   7 88.6281 6.22430   2
   5   9  -7 76.7146 5.74692   9
   3  -9  -7 1602.74 35.5642  11
  -3  -9   7 1568.56 35.1786   4
  -3  -9   7 1629.69 36.1989  14
   3  -9  -7 1641.86 37.7897   5
  -3   9   7 1598.72 36.0228   6
   3   9  -7 1565.43 34.3639   9
   1  -9  -7 46.1851 5.53808  11
   1  -9  -7 32.0579 5.82871   5
  -1  -9   7 36.8003 5.18189  14
  -1  -9   7 39.1676 5.42203   4
   1  -9  -7 26.1912 4.62277  12
   1   9  -7 45.3912 4.74728   9
  -1   9   7 34.1842 3.81463  10
  -1   9   7 42.8049 5.62723   6
  -1  -9  -7 1311.57 33.8869   5
   1  -9   7 1305.62 30.6199  14
   1  -9   7 1304.82 31.8328   4
   1   9   7 1288.21 31.5423   6
  -1   9  -7 1315.10 29.9954   9
  -3  -9  -7 128.984 10.5062  12
   3  -9   7 106.303 7.80242   4
  -3  -9  -7 115.641 9.88756   5
   3   9   7 137.384 8.94051   6
  -3   9  -7 138.156 9.60370   8
  -3   9  -7 107.126 7.14288   9
   8 -10  -7 27.1557 5.99377  11
   8 -10  -7 43.6818 6.66356   5
  -8 -10   7 51.8044 6.42348   2
  -8  10   7 43.2756 5.56777  15
   8  10  -7 40.7887 4.53228   9
  -8  10   7 41.3597 6.20532   6
   8  10  -7 39.1591 5.88851   1
  -6 -10   7 53.2921 6.28879   2
  -6 -10   7 43.5820 5.49991  14
   6 -10  -7 42.0750 5.60720  11
   6 -10  -7 40.4786 6.21652   5
   6  10  -7 39.1900 4.99076   9
  -6  10   7 39.1721 5.84822   6
   6  10  -7 37.5372 5.23862   1
  -4 -10   7 71.7872 6.80447  14
   4 -10  -7 72.8132 7.84148   5
  -4 -10   7 69.8685 6.41795   4
   4 -10  -7 74.7089 6.73208  11
   4  10  -7 83.2013 6.28801   9
  -4  10   7 69.5193 7.33267   6
  -2 -10   7 0.56510 2.68166  14
   2 -10  -7 2.04523 3.13275  11
   2 -10  -7 7.52092 3.77496   5
  -2 -10   7 -0.0468 2.84115   4
   2  10  -7 -1.6593 1.97562   9
  -2  10   7 0.40528 1.76506  10
  -2  10   7 1.06031 2.62562   6
   0 -10  -7 4.65764 3.40284   5
   0 -10   7 2.94093 2.35609  14
   0 -10   7 3.04329 2.76542   4
   0 -10  -7 7.40267 3.33936  11
   0  10  -7 2.48568 2.02982   9
   0  10   7 0.29249 2.70212   6
   2 -10   7 63.7722 7.04877   4
  -2 -10  -7 83.8979 9.62345   5
   2  10   7 63.8368 7.38119   6
  -2  10  -7 57.5983 5.82840   9
   5 -11  -7 16.5324 4.90601   5
  -5 -11   7 18.7490 4.67466  14
[truncated: 9,456,272 more chars]
